# Supplementary material for: Conservation of the abscission signaling peptide IDA during Angiosperm evolution: withstanding genome duplications and gain and loss of the receptors HAE/HSL2
Source: Front Plant Sci. 2015 Oct 30;6:931. doi: 10.3389/fpls.2015.00931 (PMC4627355; doi:10.3389/fpls.2015.00931)
Supplement: Supplementary file 3 [file DataSheet2.FASTA]

>HAE_dicots_XP_006412947_Eutrema_salsugineum
LNLRQAKLSDPLSSWPCQWSGVTCNVISVDLSSFMLVGPFPCHLLSYLSL
YNNSINGSLTACRNLGHLDLSENLLVGSIPESLLRNLYISGNNLSDSIPA
SFGFRKLESLNLAGNFLSGPASLGNVSTLRELKLAYNLFSPSLIPSQLGN
LTELRVLWLAGCSLVGPVPQALSGLTQLVSLDLTTNRLTGSVPSWLKSIE
QIELFNNFSGELPNMTMLRRFDASMNNLTGRIPDGLTRLLESLNLFENML
EGPLPQSITRSKTLSELKLFNNRLTGALPSQLGANSPLQYVDLSYNQFSG
EIPANLCGEGKLEYLMLIGNLFFGEIPTSMGKCRSLTRVRLSNNKLSGHI
PDEFWGLPRLSLLELNSFTGRIISGAKNLSNLRISTNQFSGSIPGEIGLL
NGLIEISGAENNFTGEIPKSLVKLKQLSRLDLSTNHLSGEIPIRGWKLNE
LYLANNLSGEISGEIGTVHVLNYLDLSNNQFSGEIPVELNLKLNVLNLSY
NHLSGTIPYARNFLGNPGLCWILLSIFAGLVFVVGIVMFSKWRSFHKLHF
SEHEIAGCLERNVIGIGSSSKVYKAELVAVKKLNFTAEVETLGTIRHKSI
VRLWCCFDCKLLVYEYMPNGSLADALHLLGWPERLKIALDAAEGLSYLHH
DCVPPIVHRDVKSSNILLDRDYGAKVADFGIAKAMSGIAGSCGYIAPEYV
YTLRVNEKSDIYSFGVVLLELVTGKQPDQELGDKDMAKWVCNTGLEPVID
PKLEEISKVIHIALLCTSPLPLNRPSMRKVVIMLQQ
>HAE_dicots_KFK29383_Arabis_alpina
LNLRQAKLSDPLSSWPCQWRGITCDVVSVDLSSFALVGPFPCLVLSFLSL
YNNFINGSLGACGNLHHLDLSENLLVGPLPKSLLRDLEISGNNLSDSIPA
SFGFRKLEKLNLAGNFLSGPASLGNVSTLRELKLAYNLFSPSRIPSQLGN
LTELRVLWLGGCSLVGPVPQTLSGLTRLVNLDLTMNRLTGSIPSWLKLVE
QMELFNNFSGELPNMTMLKRFDASTNELTGKIPEGLSGLLESLNLFENML
QGPLPESITLSTSLAELKLFNNRLTGAVPSQLGTNSPLQYLDLSYNRFSG
EMPANLCGEGKLEYLVLIENAFSGEIPKNMGNCRSLTRVRLSNNKLSGHI
PDEFWGLPRLSLLDLNFFTGKIISGAKNLSNLRISKNSFSGSIPGEIGSL
NGLMEISGEENNFTGEIPSSLVKLKQLSRLDLSTNQLSGEIPWKLNELNL
ANHLSGQIPREMGTLPLLNYLDLSNNQFSGQIPLQLNLKLNVLNLSYNHL
SGQIPYAHSFLGNPGLCWILLSIFAGLVFVVGIIMFSKWRSFHKLHFSEH
EIADCLEPNVIGSGSSGKVYKAELVAVKKLNFAAEVQTLGTIRHKSIVRL
WCCCDCRLLVYEYMPNGSLADALHLLGWRKRLRIALDAAEGLSYLHHDCV
PPIVHRDVKSSNILLDGEYGAKVADFGIAKAMSGIAGSCGYIAPEYVYTL
QVNEKSDIYSFGVVLLELVTGKQPDPELGDKDMTKWICTTALESVIDPKL
EEISKVIHIGLLCTSPLPLNRPSMRKVVIMLQE
>HAE_dicots_XP_009129583_Brassica_rapa
LNLRQAKLSDPLSSWPCHWRGITCDVFSVNLSSFMLVGPFPCRLLSFLSL
YNNSINGSLTSCRNLSQLDLSENLLVGSIPESLLRHFEVSGNNLSDTIPA
SFGFRKLEKLNLAGNLLSGPASLGNVSTLRELKLAYNLFSPGRIPSQLGN
LTELRVLWLAGCNLAGPVPQALSRLTHLVSLDLTMNQLTGSVPSWLKSIE
QIEIFNNFSGVLPNMTMLKSFDASMNKLTGKIPDGLTRLLESLNLFENML
EGPLPESITRSKTLTELKLFNNKLTGEIPSQLGASSPLQFVDFSYNQFSG
EIPANICGGGKLEFLMLIGNSFSGEIPINLGKCRSLTRVRLNNNKLSGHV
PEEFWGLPRMSLLELNSFTGRIIAGAKNLSNLRISKNQFSGSIPGEIGSL
NGLIEITGDENSFSGEVPSTLVKLKQLSRLDLSSNQLSGEIPIRGWKLNE
LNLANHLSGEVPRELGDLPVLNYLDLSNNQFSGEIPPELNLKLNVINLSY
NHLSGRVPYDSSFVGNHDLCWILLSIFACMVFVVGVVMFSKWRSFHKLHF
SEHEIVDCLERNVIGSGSSGKVYRVELVAVKKLNFAAEVETLGTIRHKSI
VRLWCCCDCKLLVYEYMPNGSLADVLHLLGWPERLRIALDAAEGLSYLHH
DCVPPIVHRDVKSSNILLDADYGAKVADFGIATAMSGIAGSCGYIAPEYV
YTLRVNEKSDIYSFGIVLLELVTGKQPDLELGDKDMVKWVCTTGLESVID
PKLEEISKLIHIGLLCTSPLPLNRPSMRKVVIMLQE
>HAE_dicots_XP_006283069_Capsella_rubella
LNLRQAKLSDPLSSWPCQWNGVKCDVVSVDLSSFMVVGPFPCRLLSFLSL
ANNSINGSLTACRNLEYLDLSENLLVGSIPKSLLKFLEISGNNLSDTIPA
SFGFQKLESLDLAGNLLSGPATLGNVSTLKELKLAYNLFSPSLIPSQLGN
LTELQVLWLAGCNLVGPVPSALSKLTRLVNLDLTFNKLTGSIPSWLNSVE
QIELFNNFSGELPNMTTLKRFDASTNELRGKIPDGLNLLLESLNLFENML
EGPLPESITRSKNLYELKLFNNKLTGTLPSQLGANSPLQYVDLSYNQFSG
EIPANLCGEGKLEYLILIDNSFTGEISQSLGKCKSLTRVRLSNNKLSGNI
PHEFWGLPRLSLLELNSFTGVIIIGAKNLSNLRISKNRFLGSIPDEIGSL
KGLIEFSGAENGFNGVIPGSLVKLKQLSRLDLSKNQLSGEIPIRGWKLNE
LNLANHLSGEIPKEVGILPVLNYLDLSNNQFSGEIPVELNLKLNVLNLSY
NRLSGNIPYAHDFIGNPGLCWILLSIFAGLVFVVGVVMFSKWRSFHKLHF
SEHEIADCLERNVIGFGSSGKVYKVELVAVKKLNFAAEVETLGTIRHKSI
VRLWCCCDCKLLVYEYMPNGSLADVLHLLGWPERLRIAVDAAEGLSYLHH
DCVPPIVHRDVKSSNILLDGKYRAKIADFGIAKAMSGIAGSCGYIAPEYV
YTLRVNEKSDIYSFGVVLLELVTGKQPDQELGEKDLGKWVCSTGLESVID
PKLEEISKVIHIGLLCMSPLPLNRPSMRKVVIMLQE
>HAE_dicots_XP_010433211_Camelina_sativa
LNLRQAKLSDPLSSWPCKWNGVKCDVVSVNLSSFLLVGPFPCRLLTFLSL
YDNSINGSLTACRNLEHLDLSENLLVGSIPMSLLKLLDISGNNLSDTIPE
TFGFQKLESLNLAGNLLSGPPTLGNVSTLKELKLAYNLFSPSLIPSQLGN
LKELQILWLAGCNLIGPVPPDLSKLTRLVNLDLTFNKLTGSIPSWLNTVE
QIELFNNFSGELPNMTSLKRFDASTNMLRGKIPDGLNLLLESLNLFENML
EGPLPESITRSKTLYELKLFNNRLTGTLPTQLGADSPLQYIDVSYNQFSG
ELPANLCGGGKLEYLILIDNSFTGEISQSLGKCKSLTRVRLSNNKLSGHV
PDEFWGLPCLSLLELNSFTGSIISGAKNLSNLRISKNRFLGSIPDEVGSL
KGLIEISGAENGFSGVIPSSLVKLKQLSRLDLSKNQLSGEIPIRGSKLNE
LNLANHLSGEIPKEVGILPVLNYLDLSSNQFSGEIPVELNLKLNVLNLSY
NRLTGNIPYAHDFIGNPGLCWILLLIFAGLVLVVGIVMFSKWRSFHKLRF
SEHEIVDCLERNVIGFGSSGKVYKVELVAVKKLNFAVEVETLGTIRHKSI
VRLWCCCDCKLLVYEYMPNGSLADVLHLLGWSERLRIAVDAAEGLSYLHH
DCVPPIVHRDVKSSNILLDGKYRAKVADFGIAKAMSGIAGSCGYIAPEYV
YTLRVNEKSDIYSFGVVLLELVTGKQPDPLLGDKDLGKWVCTTGLEPVID
PKLEEISKVIHIALLCTSPLPLNRPSMRKVVIMLQE
>HAE_dicots_XP_002869498_Arabidopsis_lyrata_subsp_lyrata
LNLRQAKFSDPLSSWPCTWRGVSCDVVSVDLSSFMLVGPFPCNLLHFLSL
YNNSINGSLNTCRNLISLNLSENLLVGSIPKSLLKFLELSGNNLSDTIPA
SFGFQKLETLNLAGNFLSGPASLGNVTTLKELKLAYNLFSPSQIPSQLGN
LTELQVLWLAGCNLVGPVPSALSGLTRLVNLDLTFNRLTGSIPSWLKTVE
QIELFNNFSGELPNMTTLKRFDASMNKLRGKIPDGLNLLLESLNLFENML
EGPLPESITRSKTLSELKLFNNRLTGTLPSQLGANSPLQYVDLSYNRFSG
EIPANLCGEGKLEYLILIDNSFSGEISNNLGMCKSLTRVRLSNNNLSGHI
PDEFWGLPRLSLLELNSFTGSIISSAKNLSNLRISKNQFSGSIPNEIGSL
KGLIEISGAENDFTGEIPSSLVKLKQLSRFDLSKNQLSGEIPIRGWKLNE
LNLANHLSGEIPREVGMLPVLNYLDLSNNQFSGEIPLELNLKLNVLNLSY
NHLSGKIPYAHDFLGNPGLCWILLTIFAGLVFVVGIVMFSKWRSFHKLHF
SEHEIADCLERNVIGSGSSGKVYKAELVAVKKLNFAAEVETLGTIRHKSI
VRLWCCCDCKLLVYEYMPNGSLADVLHVLGWPERLRIALDAAEGLSYLHH
DCVPPIVHRDVKSSNILLDRDYGAKVADFGIAKAMSGIAGSCGYIAPEYV
YTLRVNEKSDIYSFGVVLLELVTGNQPDPELGDKDMAKWVCTTGLEPVID
PKLEEISKVIHIGLLCTSPLPLNRPSMRKVVIMLQE
>HAE_dicots_XP_007043701_Theobroma_cacao
LNLQRVKLSDPLSSWPCNWRGISCDVNSVNLSDFQLAGPFPCRLISSISL
VNNFINSSLSTCQNLTTLNLSQNLIVGSLPDSLLKNVILFGNNFSGEIPA
SFGFQRLELLNLAGNLLNGPPFLGNISTLKELDLAYNPFLPSHIPSELGN
LTNLEQLFLAGCNLVDQIPPRFSRLSGLINLDLSFNRLTGSIPSSLKKIE
QLELYNNLSGGLPNLTTLKRFDASMNELTGTIPTGLCGLLESLNLFDNRL
EGTLPESITRSKDLRELKLFNNKLRGRLPSQLGENSPLQSLDLSYNQFSG
EIPENLCAKGQLEDLVLIYNSFSGKIPESLGKCWSLGRVRFKHNHFSGRV
PDGFWGLPRVFLLELNSFSGQIISSAHNLSVLSISNNPFSGSLPDEIGSL
KTLVEISASGNGFTGRIPGSFVKLRQLVRLDLSENELDGGIPIKGWMLNE
LNLGNRLSGSIPRDIGSLPVLNYLDLSSNSFSGKIPIELNLKLNVLNLSN
NRLSGELPYRNSFVGNPGLCWILRCIFAGLVFVVGVVWFLKWRSFHKLGF
SEFEIADCLEENVIGSGASGKVYKVVLVAVKKLSFESEVETLGKIRHKNI
VRLWCCCDSKLLVYEYMPNGSLGDLLHLLDWPTRYKIALDAAEGLSYLHH
DCVPPIVHRDVKSNNILLDGEFGARVADFGVAKSMSAIAGSYGYIAPEYA
YTLRVNEKSDIYSFGVVILELVTGKPPDPEFGEKDVVKWVCATGVDQVID
PRLEEICRVLDIGLLCTNALPINRPSMRKVVKLLQE
>HAE_dicots_KHG10910_Gossypium_arboreum
LNLLQVKLSDPLSSWPCNWQGISCHVQSVDLSDFQLVGPFPCRLLRSISL
ANNSINSSLSTCQNLTTLDLSQNLLVGSLPPSLLENLILYGNNFSGEIPA
TFGFQRLRCLNLAGNLLDAPAILGNISTLEELDLAYNPFSPSHIPSELGN
LTNLEQLFLAGCNLVGQIPSSFGRLVSLRNLDLSLNQLSGSIPSSLKSIE
QIELYNNLSGELPNLTTLKRFDAAMNELTGTIPTGLCGLLESLNLYNNRL
EGTLPESITVSKKLQELKLFNNKLSGPLPSQLGVNSPLQSLDVSYNQFSD
ELPENLCAKGQLGDIILIFNSFSGEIPESLGKCQSLGRVRFKHNRFSGRV
PDGFWGLPRVFLLELNSFSGEIISSAHNLSILSISKNRFSGSLPDEIGSL
ETLVEMSASGNEFTGHIPLSLVKLKQLVRLDLSENEINGRIPIKECMLNE
LNLANRLSGSIPGDIGSLPVLNYLDLSSNSFSGKVPIELNLKLNVFNLSN
NQLSGELPYKNSFLGNPGLCWILRSIFAGLVFVVGVVWFTKWRSFHKIGF
SEYEITDCLEENVIGSGGSGKVYKVVLVAVKKLSFETEVEMLGKIRHKNI
VRLWCCCDDKLLVYEYMPNGSLGDLLHLLDWPTRYKIALDAAEGLSYLHH
DCVPPIVHRDVKSNNILLDHEFSARVADFGVAKSMSVIAGSCGYIAPEYA
YTLRVNEKSDIYSFGVVILELVTGKPPDPEFGEEDMVKWVCATGVDQVID
PRLEEICRVLDIGILCTDALPINRLSMRKVVKLLQE
>HAE_dicots_XP_006446707_Citrus_clementina
LNLRRVKLSDPLASWPCHWRGVSCDVTSVNLSQSQLSGPFPCRLLAQLSL
YNNYINSSLSTCRNLTDLNLGSNLLVGAIPATLLKSLELQENNFTGDIPA
SFGFTQLESLSLFNNLLNGSSSLGNISTLKELRLAYNPFQPGQLPSQLSN
LTNLEYLWLSGCNLLGEIPESLTRLTKLKNLDLSFNGLTGSIPSSMKSIE
QIELFKNLSGELPNMTTLLRFDASMNQLTGTIPNELCELLESLNLYENRL
EGTLPESIARSKNLSELKLFNNKLRGGLPSELGKYSPLTTLDLSYNQFSG
EIPEGLCEKGSLEDLVLIYNSFSGKIPQSLGKCRSLRRVRLRHNLLSGSV
PEMFWGLPHIYLFELNSFTGKIISGANNLSSLLVSRNNFSGSIPDEVGLL
SNLVEFSGDGNKFAGQIPGSLAKLSQLGNLDLSENELSGGIPIESWKINE
LNLANRLSGEIPSEIGNLPVLNYLDLSGNLFSGKIPLELNLKLNVLNLSN
NRLSGELPYRGSFLGNPGLCWIFGLIFAGVVFVVGVIWFSKWKSFHKIGF
SEFEIADCLEENLIGSGASGKVYKVLLVAVKKLWFEVEVETLGKIRHKNI
VRLWCCCDCKLLVYEYMPNGSLGDVLHLLDWPTRYKIALDAAEGLSYLHH
DCVPPIVHRDVKSNNILLDAEFSARVADFGVAKSMSVIAGSCGYIAPEYA
YTLRVNEKSDIYSFGVVLLELITGRPPDPEFGEKDLVKWVCTTGLDNIID
SNLDQICRVLEISLLCTNALPLNRPSMRKVVKLLQE
>HAE_dicots_XP_006470176_Citrus_sinensis
LNLRRVKLSDPLASWPCHWRGVSCDVTSVNLSHWQLSGPFPCRLLAQLSL
YNNSINSSLSTCRNLTDLNLGSNLLVGAIPATLLKSLELQENNFTGDIPA
SFGFTQLESLSLFNNLLNGSSSLGNISTLKELRLAYNPFQPGQLPSQLSN
LTNLEYLWLSGCNLVGEIPESLTRLTKLTNLDLSFNGLTGSIPSSMKSIE
QIELFKNLSGELPNTTTLLRFDASMNQLTGTIPNELCELLESLNLYENRL
EGTLPESIARSKNLSELKLFNNKLRGGLPSELGKYSPLQTLDLSYNQFSG
EIPEVLCEKGSLEDLVLIYNSFSGKIPQSLGKCRSLRRVRLRHNLLSGSV
PEMFWGLPHMYLFDLNSFTGQIISGANNLSSLLVSRNNFSGSIPDEVGLL
SNLVEFSGDGNKFAGQIPGSLAKLSQLGNLDLSENELSGGIPIESWKMNE
LNLANRLSGEIPSEIGNLPVLNYLDLSGNLFSGKIPLELNLKLNVLNLSN
NRLSGELPYRGSFLGNPGLCWIFGLIFAGVVFVVGVIWFSKWKSFHKIGF
SEFEIADCLEENLIGSGASGKVYKVLLVAVKKLWFEVEVETLGKIRHKNI
VRLWCCCDCKLLVYEYMPNGSLGDVLHLLDWPTRYKIALDAAEGLSYLHH
DCVPPIVHRDVKSNNILLDAEFSARVADFGVAKSMSVIAGSCGYIAPEYA
YTLRVNEKSDIYSFGVVLLELITGRPPDPEFGEKDLVKWVCTTGLDNIID
PNLDQICRVLEISLLCTNALPLNRPSMRKVVKLLQE
>HAE_dicots_XP_002309766_Populus_trichocarpa
LNLQQVKLSDPLSSWPCGWYGVTCDVTSLDLSNQGLMGPFPCRLLTSVNL
LNNSINSSLAACQSFEVLDLSENLLVGSLPESLLKELNLASNNFSGSIPA
KFGFQKLEWISLAANLLTGPSVLGNISTLQHLLLGYNPFAPGQIPSQLSN
LTNLVQLWLADCNLVGSIPESLGKLSRLTNLDLSLNRLTGSIPSSLKSVE
QIELYNNLSGELPNLTLLRRFDVSTNELTGTIPNELTQLLESLHLFENRF
EGTLPESIAKSPNLYDLKLFNNKFTGELPSQLGLNSPLKWLDVSYNGFSG
AIPESLCAKGELEDLILIYNSFSGKIPESLGKCNSLGRVRLRNNRFNGIV
PGEFWGLPRVYLFELNSFSGKVIASAYNLSVLKISKNQFSGNLPAEIGFL
DKLIEFSASDNLFTGPIPGSLVNLSNLSTLVLDDNELSGGIPIQGWKLNE
LRLANRLSGSIPNEIGSLQVLNYLDLSGNHFSGKIPIQLDLKLNLLNLSN
NMLSGALPYRSSFVGNPGLCWILRSIFAGIVFVVGVVWFSKWRSFHKIGF
SEFEILDYLEDNVIGSGGSGKVYKAVLVAVKKISFEAEVETLGNIRHKNI
VRLWCCCDCKLLVYEYMPNGSLGDLLHLLDWPTRYKIALDAAEGLSYLHH
DCVPPIVHRDVKSNNILLDAEFGARVADFGVAKSMSVIAGSCGYIAPEYA
YTVRVNEKSDIYSFGVVILELVTGRLPDPEFGEKDLVKWVCTTGMDLVID
PKLDEISEVLDVGLRCTSSLPIDRPSMRRVVKMLQE
>HAE_dicots_XP_011047703_Populus_euphratica
LNLQQVKLSDPLSSWPCGWNGVTCDVTSIDLSNLGLMGPFPCRLLTSINL
LNNSINSSLAACQSLEVLELSANLLVGSLPESLLKTLNLAMNNFSGSIPA
KFGFQKLEWISLAGNLLTGPSVLGNISTLQYLLLSYNPFAPGQIPSQLSN
LTNLVELWLAGCNLVGSIPESLGKLSRLTNLDLSLNRLTGSIPSSLKSVE
QIELYNNLSGELPNLTLLRRFDVSTNELTGTIPNELTELLESLHLFENRF
EGTLPESIAKSPNLYDLKLFNNKFTGELPSQLGLNSSLKWLDVSYNGFSG
AIPESLCAKGELEDLILIYNSFSGKIPESLGKCNSLGRVRLRNNRFNGIV
PGEFWGLPRVYLFELNSFSGKVIASAYNLSVLKISKNQFSGNLPAEIGFL
NKLIEFSASDNLFTGSIPGSLVNLSSLSTLVLDDNELSGGIPIQGWKLNE
LSLANRLSGSIPDEIGSLHLLNYLDLSGNRFSGKIPIQLDLKLNLLNLSN
NMLSGALPYRSSFVGNPGLCWILRSIFAGIVFVVGVVWFSKWRSFHKIGF
SEFEILDYLEDNVIGSGGSGKVYKAVLVAVKKLSFEAEVETLGNIRHKNI
VRLWCCCDCKLLVYEYMPNGSLGDLLHLLDWPTRYKIALDAAEGLSYLHH
DCVPPIVHRDVKSNNILLDAEFGARVADFGVAKSMSVIAGSCGYIAPEYA
YTLRVNEKSDIYSFGVVLLELVTGRLPDPEFGEKDLVKWVCTTGMDHVID
PKLDEISEVLDVGLRCTSSLPIDRPSMRRVVKMLQE
>HAE_dicots_XP_002517850_Ricinus_communis
LNLQRVKLSDPLSSWPCNWYGIHCDVISVDLSESQLSGPFPCRLLTSISL
YNNTINSSLSNCQKLESLDLGQNLLVGIIPESLLRYLNLAGNSLTGEIPI
EFGFKNLETLVLAGNYLNGPSQLSNISTLQHLLLAYNPFQPSQISSQLAN
LTNLKELWLADCKLVGPIPAALSRLTQLENLDLSQNRLTGSIPSSFKSIV
QIELYNNLSGSLPNLTTLRRFDASMNELSGMIPVELCKLLESLNLFENRL
EGKLPESIAKSPNLYELKLFNNKLIGQLPSQLGLNAPLKSLDVSYNGFSG
EIPENLCAKGELEDLILIYNSFSGKIPESLGRCYSLGRARLRNNQLSGSV
PEEFWGLPRVYLVELNSLSGYVISSAHNLSVLLISNNRFSGNIPKEIGFL
GNLIEFSASNNMFTGSVPGTFVNLSMLNRLVLNNNKLSGGFPIRGWKLNE
LNLANKLSGVIPDEIGDLPVLNYLDLSGNHFSGRIPLELKLKLNLLNLSN
NMLSGDLPYKNSFVGNPGLCWILRSIFASLIFVVGVAWFSKWRSFHKLGF
SEFEIANCLEGNLIGSGASGKVYKVVLVAVKKLCFEVEVETLGRIRHKNI
VRLWCCCDCKLLVYEYMPNGSLGDLLHLLDWPTRYKIALDAAEGLSYLHH
DCVPPIVHRDVKSNNILLDGEFGARVADFGVAKSMSVIAGSCGYIAPEYA
YTLRVNEKSDIYSFGVVILELVTGRLPDPEFGEKDLVKWVYTTGVDQVID
SKLTEICRVLDVGLRCTSSLPIGRPSMRRVVNMLQE
>HAE_dicots_KDP24078_Jatropha_curcas
LNLQRVKLSDPLSNWPCNWFGISCDVHSVDLSNSLLSGPFPCRLLTYISF
YNNAINASLSTCQNLEYLDLGQNLLVGFIPESLLRYLSLAGNNLTGEIPV
KFGFRRLQTLILAGNLLNGPTQLSNISTLENLKVAYNPFTPSPIPIQLAN
LTNLKELWLADCKLIGPIPAVLSRLTRLENLDLSQNRLSGSIPSSFQSII
QIELFNNLSGTLPNLTTLRRLDASMNALTGMIPDELCELLESLNLYENRL
EGTLPESIAKSPNLYELKLFNNKLTGQLPSQLGQNSPLKALDVSYNEFSG
KIPENLCAKGELEDLILIYNSFSGKIPESLGKCLSLGRARLRNNKLSGEV
PEEFWGLPRVYLVELNSLSGKIISSAYNLSVLLISENRFSGQLPIEIGFL
GNLVEFSASNNMFTGSIPSSFVNLSLLNRLVLNGNELSGGFPIEGWKLNE
LNLANKLSGIIPNEIGDLPVLNYLDLSGNYFSGKVPLELKLKLNLFNLSN
NRLSGELPYRNSFIDNPGLCWMLWSIFAGLVFVVGIALFSKWRSFHKLGF
SECEIANCLEDNVIGSGASGKVYKVVLVAVKKLSFEVEVETLGKIRHKNI
VRLWCCCDCKLLVYEYMPNGSLGDLLHLLDWPTRYKIALDAAEGLSYLHH
DCVPPIVHRDVKSNNILLDGEFGARVADFGVAKSMSVIAGSYGYIAPEYA
YTLRVNEKSDIYSFGVVLLELVTGKRPDPEFGEKDLVKWVYATGVDHIID
SKLNEICRVLDVGLRCTNSLPISRPSMRRVVKMLQE
>HAE_dicots_XP_010093960_Morus_notabilis
LNLLRVKLSDPLSSWPCNWFGISCDVNSVDLPSSQLAGPFPCRLVSRLSL
FNNSINTSLSACRNLQHLNLSQNLLVGALPDGLLRKLDLSGNNFSGGIPA
SFGFPSLESLLLYDNLLDGPSFLGNVSTLRELLLAYNPLSPSRIPSEIGN
LTSLENLWLAGCNLVGEIPASLSRLSHLKNLDLSMNRLSGAIPSSLTSVV
QVELYNNLSGELPNLTALRRFDASMNQLTGTIPDELCELLESLNLFDNRL
EGTLPGGIARSPNLYELKLFNNKLSGELPSRLGENSPLQRIDVSYNVFGG
EIPGNLCRKGVLEDLVMIYNSFSGKLPENLGKCRSLSRVRLKHNKLSGTV
PEQFWGLPRVYLLDLNNLSGPIVSGAYNMSTLLISKNRFSGLIPNELGSL
GNLVEISASDNQLTGQIPESLVKLSQLGRLDLSRNEISGEIPIKAWKLNE
LNLANRLSGEIPSEIGSLSGLNYLDLSGNSLSGEIPTELNLKLNSLNLSN
NRLSGDLPYENSFVGNPGLCWILRSIFAAIVFLVGIVGFSKWRSFHKLSF
SELDIVQCLEDNVIGSGASGKVYKVVLVAVKKLWFEAEVETLGKIRHKNI
VRLWCCCDCELLVYEYMPNGSLGDLLHMLDWPTRYKIALDAAEGLSYLHH
DCVPPIVHRDVKSNNILLDGEFGAKVADFGVAKSMSVIAGSCGYIAPEYG
YTLRVNEKSDIYSFGVVILELVTGRIPDPEFGEKDLVKWIFATGLEHVID
PKLEEIGRLLNIGLLCTNSLPINRPSMRKVVKMIQE
>HAE_dicots_XP_004169267_Cucumis_sativus
LNLQRVKLSDPLSSWPCNWSGITCDVIAVDLSNFQLSGPFPCRLLSSLSL
SNNAINASLASCSGLHFLNMSQNLLAGSIPDGILRSLDLSGNNFSGEIPT
SFGFTQLETLNLVDNLLNGPGSLGNVSSLKELQLAYNPFMRSEIPSAFGN
LTKLEVLWLANCNLAGQIPATIGGMTRLKNLDLSNNRLSGSIPVSMKSLV
QIELFNNLSGELPNLTSLRRIDVSMNHLTGMIPDELCALLESLNLFENRL
EGPLPESIVNSPYLNELKLFNNKLSGQLPSKLGQNSPLVHLDVSYNGFSG
GIPENLCAKGKLEELILIYNSFSGRIPASLGKCTSLSRIRMRNNRLSGPV
PDEFWGLPNVYLLELNSLSGSIISGAKNLSILVISENQFSGSIPNEIGLL
SNLTELSGNDNMFSGRIPGALVKLNLLSTLDLSKNKLSGELPIGALKLNE
LNLANRLSGNIPSEIGNLPVLNYLDLSSNHLSGSIPLELNLKLNLLNLSN
NLLSGVLPYRDSFLGNPGLCWLLRSIFAIIVFVVGVIWFSKWRSFHKLGF
SEYEIADCLEDKVIGSGASGKVYKVVLVAVKKLWFEAEVETLGKIRHKNI
VRLWCCCNCKLLVYEYMPNGSLGDLLHFLDWPTRYKVVLDAAEGLSYLHH
DCAPPIVHRDIKSNNILLDSEFGARVADFGLAKSMSVIAGSCGYIAPEYA
YTLRVNEKSDIYSFGVVILELVTGRPPDPEFGDKDLAKWVYATELDRVID
PKLEEIYRVLDVGLLCTSSLPINRPSMRRVVKLLQE
>HAE_dicots_XP_008455491_Cucumis_melo
LNLQRVKLYDPLSSWPCNWSGITCDVIAVDLSDFQLSGTFPCRLLSSLSL
SNNAINASLASCSGLHLLNMSQNLLAGSIPDGILRSLDLSGNNFSGEIPT
SFGFAQLETLNLVDNLLNGPGSLGNISSLKELQLAYNPFMRSEIPSAFGN
LTKLEVLWLANCNLAGQIPATIGGMTRLKNLDLSNNRLSGSIPVSMKSLV
QIELFNNLSGELPNLTSLRRIDVSMNHLTGMIPDELCALLESLNLFENRL
EGPLPESIVNSPYLNELKLFNNKLSGQLPSKLGQNSPLVHLDVSYNGFSG
GIPQNLCAEGKLEELILIYNSFSGRIPASLGKCTTLSRIRMRNNRLSGPV
PDEFWGLPNVYLLELNSLSGSIISGAKNLSILMISENQFSGSIPNEIGSL
SNLTELSGNDNMFSGRIPGALVKLNLLSTLDLSKNKLSGELPIGALKLNE
LNLANRLSGNIPSEIGSLPVLNYLDLSSNHLSGSIPLELNLKLNSLNLSN
NLLSGVLPYRDSFLGNPGLCWLLRSIFAIIVFVVGVIWFSKWRSFHKLGF
SEYEIADCLEDKVIGSGASGKVYKVVLVAVKKLWFEAEVETLGKIRHKNI
VRLWCCCNCKLLVYEYMPNGSLGDLLHFLDWPTRYKVVLDAAEGLSYLHH
DCAPPIVHRDIKSNNILLDSEFGARVADFGLAKSMSVIAGSCGYIAPEYA
YTLRVNEKSDIYSFGVVILELVTGRPPDPEFGDKDLAKWVYATELDRVID
PKLEEIYRVLDVGLLCTSSLPINRPSMRRVVKLLQE
>HAE_dicots_XP_006592855_Glycine_max
LNLLEAKLSDPLSNWPCNWTAVTCDVATLDLSDLQLSGPVPCRLLSSLNL
SNNDINATLTPCAALRHLDLSQNLLSGAIPATLLITLDLSSNNFSGKIPA
SFGLRRLQSLSLVSNLLTGPSSLSKISTLKTLRLAYNTFDPGPIPNDLGN
LKNLEELWLAGCNLVGPIPPSLGKLSNLLNLDLSQNNLVGYIPEQLRNIV
QIELYENLSGALPNLTNLERFDASTNELTGTIPEELCGLLESLILYANKF
EGSLPETIVKSQNLYELKLFNNSLTGSLPSGLGNNSKLQFFDVSFNRFSG
EIPARLCGGGALEELILIYNSFSGRISESLGECKSLRRVRLRNNNFSGVV
PEGLWGLPHLYLLEFNSLSGSIISGAWNLSILLISGNKFSGSIPEGVGEL
GNLEAFVADHNSLTGRIPKSVVRLSQLDRLVLRDNQLFGEIPVGGWRLNE
LDLANRLNGSIPKELGDLPVLNYLDLSGNRFSGEIPIKLNLKLNLLNLSN
NQLSGVIPYRKSFLGNPGLCWIFRFMFAGIVLIVGMAWFSKWRSFHKLGF
SEFEIVKLLEDNVIGSGASGKVYKVALVAVKKLWFEVEVETLGKIRHKNI
VKLWCCCDSKLLVYEYMPKGSLADLLHLMDWPTRYKIAIDAAEGLSYLHH
DCVPSIVHRDVKSSNILLDDEFGAKVADFGVAKSMSIIAGSYGYIAPEYA
YTLRVNEKSDIYSFGVVILELVTGKPPDAEYGEKDLVKWVHSTGQDEVID
PTLEEICKVLSVGLHCTNSLPITRPSMRSVVKMLKE
>HAE_dicots_KHN36666_Glycine_soja
MLNLLSGAIPATLLVTLDLSCNNFSGEIPASFGLRQLQSLSLVSNLLAGP
SSLGNISTLKILRLAYNTFDAGPIPKEFGNLKNLEELWLAGCSLVGPIPP
SLGRLSNLLNLDLSQNNLVGDIPEQLRNIVQIELYENLSGALPNLANLER
FDASTNELTGTIPEELCGLLGSLNLYENKLEGSLPETIVKSLNLYELKLF
NNSLTGSLPSGLGKNSKLQSLDVSYNRFSGEIPARLCDGGALEELILIYN
SFSGRIPESLEECKSLRRVRLGNNNFSGVVPEGLWGLPHLYLLELNSLSG
SIISGAWNLSMLLISGNKFSGSIPEGVGELGNLEKFVANNNSLTGRIPKS
VFRLSQLDRLVLGDNQLFGEIPVGGCKLNELDLANRLGGSIPKELGDLPV
LNYLDLSGNQFSGEIPIELKLKPDLLNLSNNQLSGVIPYRKSFLGNPGLC
WIFRFIFAGIVLIVGVAWFSKWRSFHKLGFSEFEIIKLLEDNVIGSGASG
KVYKVALVAVKKLWFEVEVETLGKIRHKNIVRLWCCCDSKLLVYEYMPNG
SLADLLHLLDWPTRYKIAIDAAEGLSYLHHDCVPSIVHRDVKSSNILLDD
EFGAKVADFGVAKSMSVIAGSYGYIAPEYAYTLRVNEKSDIYSFGVVILE
LVTGKLPDPEYGENDLVKWVQSTGLDEVIDPTLEEISKVLSVGLHCTNSL
PITRPSMRGVVKKLKE
>HAE_dicots_XP_007149806_Phaseolus_vulgaris
LNLLQAKLSDPLSDWPCNWTAVTCLVTSLNLYNLNLSGPVPCRLLANLSM
ANNYLDNTLSTCAALRYLDLSQNLISGPIPAALLETLDLSSNNFSGEIPT
SFGFRQLRSLSLVSNLLNGPSFLGNVSTLKTLHLAYNDFNAGPIPPSLGN
LTNLEVLWLAGCKLVGPIPLSLGNLTKLTHLDLSMNNLVGNIPEQLRSIV
QIELYENLSGALPNLTNLERFDASTNELTGTIPDELCGMLGSLNLFTNKL
EGTLPESIVNSENLYELKLFNNSLAGSLPSGLGGNSKLQIFDVSYNRFSG
EVPAGLCSGGALEELILIYNSFSGRIPDSIGECKSLRRVRLRNNNLSGVV
PEGLWGLPHLYLLELNSLSGSIISGARNLSILLISGNNFSGSIPEGFGEL
VNLEEFMANNNSLTGRIPTSVGGLSQLDRLVLRDNQLFGEIPVGGWKLNE
LDLANRLDGSIPKELWDLPVLNYLDLSSNRLSGVIPIELNLKLNLLNLSN
NQFSGEIPYRKSFLGNPGLCWIFRFIFAGIVLIVGVCWFSKWRSFHKLGF
SEFEVVKLLEDNVIGSGASGKVYKVALVAVKKLFFEVEVETLGKIRHKNI
VRLWCCCDSKLLVYEYMPNGSLADLLHLLDWPTRYKIAIDAAEGLSYLHH
DCVPPIVHRDVKSSNILLDDEFGAKVADFGVAKSMSVIAGSYGYIAPEYA
YTLRVNEKSDIYSFGVVILELVTGKPPHQEYGEKDLVKWVYSTGVEELID
PSLEEMRKVLSVGLLCTNSLPITRPSMRRVVKMLKE
>HAE_dicots_KEH39191_Medicago_truncatula
LNLLQAKLSDPLSNWPCNWTGILCNVTSINLPNSDLSGSFPCRLLSHLSL
PNNNLNSTLSTCTTLRHLDLSLNLFAGNIPHTLLQELNLSFNNFSGNIPQ
TFSFQQLQTISLVNNLFTGPSSLSNVSSLKHLHLAYNNFLSGTIPSSLGN
LTNLETLWLAGCNLVGPIPNSFRKLVHLNNLDLSRNMLNGAIPELLTSIV
QLELYTNFSGELPNLTRLERFDASDNELTGTIPDELCRLLGSLGLYYNRL
EGSLPESLASSESLYELLLFNNTLSGKLPSGLGSNSRLQLIDVSFNHFSG
EIPAGLCRQGRLEELLLIHNLFSGEIPAGLGNCLSLTRVRLGNNNLSGVV
PSGFWGLPHVYLLELNSLSGPIISGASNLSILLISGNRFNGSIPDSIGSL
SNLGEFVASSNSLTGPIPTGMVKLSQLNRLVLRDNQFSGEIPIGDWKLND
LDLANRFVGNIPSELGTLPALNFLDLSGNLLSGEIPMELNLKLDFFNLSK
NQLSGEIPYRESFTGNTGLCWVFRFIFTGAVLIVGLTWFSKWRSFHKLGF
SEFEIVKLMEDNVIGSGSSGKVYKVVLVAVKKLWFEVEVETLGKIRHKNI
VRLWCCYDSKLLVYEYMPNGSLDDLLHLLDWPTRLKIAVDAAEGLSYLHH
DCVVPIVHRDVKSSNILLDGEFGAKIADFGVAKPMSMIAGSCGYIAPEYG
YTLRVNEKSDIYSFGVVILELVTGKHPDQEYGEKDLVKWVSSKGQDQVID
LNLEEISKVLKVGLLCTSSLPINRPSMRRVVNMLQE
>HAE_dicots_XP_006348830_Solanum_tuberosum
LNLQKLKLSSSFSTWPCNWTGVTCNVVAVNLSGASLAGTFPCHLLSSLSL
SNNLINSTLSECRSLTYLDLSQNLIGGTIPDTILRYLDLSGCYFSGNIPA
SFGFRQLETLILTENILTGPPALGNVTSLKTLELAYNPFAPSQFPPELGN
LTNLETLWLSMCNLVGSIPKSIEKLSRLTNFDVSNNGLVGSIPSALNSIV
QIELYNNLTGELPNLTRLRRFDVSTNKLNGTIPDELCELLESLNLFENQF
EGFLPESIANSPNLYELKLFSNRFSGSLPSELGKNSALQYLDVSYNTFSG
KIPESLCEMGALEDLIVIYNSFSGSIPASLGNCRSLLRVRFRDNKLFGEV
PTEFWSLPQVYLLDLNAFSGNIISGAKNLSNLQISRNKFSGVIPSEVGKL
KNLVEFSASHNELTGELPDTLVQLGQLGTLDLSFNELSGKIPIHTMKLSE
LDLANGFSGEIPEEIGTLPVLNYLDLSGNYFSGEIPLSLSLKLNKLNLSN
NQLSGMIPYRDSFRGNPGLCWTLRAIYAGFVFLVGIAMFTKWTSFHKLGF
SEFEIPVGLEANVIGNGASGRVYKAVLVAVKKLWFEIEVETLGKIRHKNI
VRLWCCCDSKLLVYEYMPNGSLGDLLHLLDWPLRFKIALDAAEGLSYLHH
GCVPPIVHRDVKSNNILLDDEFRAKISDFGVAKSMSVIAGSCGYIAPEYA
YTLHVNEKSDIYSFGVVILELVTGKRPSPEFGEKDLATWVHTTGVDQLLD
PNLEHICKVLDVGLRCLNQTPANRPSMHRVVKMLQE
>HAE_dicots_XP_004243383_Solanum_lycopersicum
LNLQRLKLSSSFSTWPCNWTGVTCNVIAVNLSGASLVGPFPCHLLSSLSL
SNNFINSTLSECGSLTYLDISQNLIGGTIPDTILRYLDLSGCYFSGNIPA
SLGFRQLETLILTENILTGPAALGNVTSLKTLELAYNPFAPSLFPPELGN
LTNLETLWLSMCNLVGSIPKSIEKLSRLTNFDVSNNGLVGSIPSALNSIV
QIELYNNLTGKLPNLTRLRRFDVSTNKLNGTIPNELCELLESLNLFENQF
EGLIPESIANSPNLYELKLFSNRFSGSLPSELGKNSALQYLDVSYNTFSG
KIPESLCEIGALEDLIVIYNSFSGNIPASLGNCRSLLRIRFRSNKLFGEV
PTDFWSLPHVYLLDLNAFSGNIISGAKNLSNLQISRNKFSGVIPSEVGKL
KNLVEFSASHNELTGELPDTLVQLGQLGTLDLSFNELSGKIPIHTMKLSE
LDLANGFSGEIPEQIGTLPVLNYLDLSGNYFSGEIPLSLSLKLNKLNLSN
NQLSGMIPYRDSFRGNPGLCWTLRAIYAGFVFLVGIAMFTKWTSFHKLGF
SEFEIPVGLEANVIGNGASGRVYKAVLVAVKKLWFEIEVETLGKIRHKNI
VKLWCCCDSKLLVYEYMPNGSLGDLLHLLDWPLRFKIALDAAEGLSYLHH
GCVPPIVHRDVKSNNILLDDEFGAKISDFGVAKSMSVIAGSCGYIAPEYA
YTLHVNEKSDIYSFGVVILELVTGKRPSPEFGEKDLTTWVHTTGVDQLLD
PNLKHICKVLDVGLCCLNQTPANRPSMHRVVKMLQE
>HAE_dicots_XP_010035801_Eucalyptus_grandis
LSLLQAKLSDPLSSWPCNWTGVHCGVTSLDLSYSQLGGPFPCRLLSSLNL
RCNNLNSTLSACRALTRLDLPDNLLEGPIPCSLLARLNLSFNSFSGGLPP
RFGFARLESLSLVSNLLNGPSFLGTSRAQRLELAYNPWTPSDLPSEFSNL
TNLEYLWLSDCKLTGPIPESLGRLPRLWNLDLSVNQLTGPIPSSLKSAIQ
IELFNNLSGELSNMTNLRLMDVSTNQLTGAIPDDLCSLLQSLNLFENHFE
GTLPESIALSENLQELMLFNNKLNGSLPSDLGKNSRLQSLDVSYNQFSGP
IPENLCAHGELEELVLIYNNFSGTIPPSLGKCESLYRIRLKHNQLSGTVP
EGLWGSPRAYLLELNSLVGNVLSGAHNLSVLDISRNLFSGPVPDVFVSLT
KLVEFHGSHNNFSGQIPRSLVQLSRLSTLDLSDNALSGEIPIKGWRLNEL
DLDNKLSGEILAEIGSLTVLNYLDLSGNYFSGKIPDELNLKLNLLNLSNN
QLFGDIPYKDSFVGNPGLCWMLSVIFAVLVLVVGISWFSKWRSFHKLGFS
ELEIADCLEDNVIGSGGSGKVYKVKLVAVKKLRYQVEVETLGKIRHKNIV
RLWCCCDCKLLVYEYMPNGSLGDMLHLLDWRTRYKIALDAAEGLSYLHHD
CVPAIVHRDVKSNNILLDGEFGAKVADFGVAKQMSVIAGSYGYIAPEYAY
TLRVNEKSDIYSFGVVILELVTGRLPDPAFGEKNLVTWVSATGIDDVIDP
KLEEITKVLEVGLLCTHSLPISRPSMRKVVKLLQE
>HAE_dicots_XP_009773820_Nicotiana_sylvestris
LNLQRMKLSDTFSSWPCNWTGVTCNVIAVNLSGASLAGPFPCHLLSSLSL
SNNLINSTLSECRSLTYLDLSQNLVGGPIPETILRYLDLSGCYFTGDIPA
SFGFQQLETLILTENVLTGPAMLGNVTSLRTIELAYNPFAPSQFPPELGN
LTNLETLWLSMCNLVGSIPLSIEKLRRLSNFDVSNNRLVGPIPSTLNSIV
QIELYNNLTGFLPNLTRLRRFDVSTNKLNGTIPDELCELLESLNLFENQF
EGLFPESIAKSPNLYELKLFSNRFSGSLPSELGKNSALQYLDVSYNKFSG
KIPESLCEMGALEDLIMIYNSFSGSIPASLGNCRSLRRVRFRGNQLYGEV
PTEFWSLPQVYLLDLNAFSGSIISGAKNLSNLQISRNRISGVIPCEIGKL
QNLVEFSASHNELTGEIPGTLVHLGQLGTLDLSFNELSGEIPIHTMKLSE
LNLANRFSGKIPDEIGTLPVLNYLDLSGNYISGEIPLSLSLKLNKLNLSN
NRLSGTVPYRNSFLGNPSLCWALRAIYAGFVFLVGIAMFSKWTSFHKLGF
SEFEIPYGLEANVIGNGASGRVYKAVLVAVKKLWFEMEVETLGKIRHKNI
VRLWCCCDSKLLVYEYMPNGSLGDLLHLLDWPLRFKIALDAAEGLSYLHH
DCVPPIVHRDVKSNNILLDGEFGAKISDFGVAKSMSVIAGSCGYIAPEYA
YTLHVNEKSDIYSFGVVILELVTGRRPGPEFGEKDLATWVHTTGVDQLLD
PNIGHICKVLDIGLCCLNHIPANRPSMRSVVKMLQE
>HAE_dicots_XP_009593555_Nicotiana_tomentosiformis
LNLQRLKLSDTFSSWPCNWTGITCNVIAVNLSGASLAGPFPCHLLSSLSL
SNNLINSTLSECRSLTYLDLSQNLVGGPIPETILRYLDLSGCYFTGDIPA
SFGFQQLETLILTENVLTGPAMLGNVTSLRTIELAYNPFAPSQFPPELGN
LTNLETLWLSMCNLVGSLPLNIEKLSRLTNFDVSNNRLVGSIPSTLNSIV
QIELYNNLTGFLPNLTRLRRFDVSTNKLNGTIPDELCELLESLNLFENQF
EGLFPESIAKSANLYELKLFSNRFSGSLPSELGKNSALQYLDVSYNKFSG
KIPESLCEMGALEDLIMIYNSFSGSIPASLGNCRSLRRVRFRGNQLYGEV
PTEFWSLPQVYLLDLNAFSGNIISGAKNMSNLQISRNKLSGVIPSEVGKL
KNLVEFSASHNELTGEIPGTLVHLGQLGTLDLSFNELSGEIPIHTMKLSE
LNLANGFSGKIPEEIGTLPVLNYLDLSGNYFSGEIPLSLSLKLNKLNLSN
NRLSGTVPYSNSFLGNPSLCWVLRAIYAGFVFLVGIAMFSKWTSFHKLGF
SELEIPDGLEANVIGNGASGRVYKAVLVAVKKLWFEMEVETLGKIRHKNI
VRLWCCCDSKLLVYEYMPNGSLGDLLHLLDWPLRFKIALDAAEGLSYLHH
DCVPPIVHRDVKSNNILLDGEFGAKISDFGVAKSMSVIAGSCGYIAPEYA
YTLHVNEKSDIYSFGVVILELVTGRRPGPEFGEKDLATWVRTTGVDQLLD
PNLEHICKVLDIGLCCLNHIPANRPSMRRVVKMLQE
>HAE_dicots_EYU42145_Erythranthe_guttata
MENLLNGSAALGNITSLKILRLAYNPFTPGPLPPELGGLVNLEELFLSNC
HLAGPIPESFGGLSQLRIFDVSGNKLVGPIPPQLKTIVQMELYENFNGTL
PNLTKLRRFDASSNNLTGNIPNELCELLESLNLFDNQLEGLIPESIAKSP
NLNELKLYQNQITGSLPRELGKNSRLQIVDVSYNNLSGEIPEFICRNRAL
EQFLLIDNAFSGNIPADLGKCETLRRVRIGGNKLYGEIPAEFWGLPHVYL
LELNSFSGNIIYSAKNLSTLRISNNELSGNIPNEVGLLENLIEFSAHDNR
LSGEIPSTIVNLAQLGKLDLNNNDLSGGIPIQSMKLNELNLANRLSGYIS
DEIGNLPDLNYLDLSINNFSGSIPLSLNLRLNKLNLSSNSLTGDIPYKDS
FLENPGLCWVMWSTFVGFAFLGGVVWFTKWTSFHKLNFDELKINDCLESD
VIGRGASGEVYKVVLVAVKKLHFDVEVNTLGKIRHKNIVRLWCCCNCKLL
VYEYMCNGSLGDLLHLLDWETRFRVALDAAEGLSYLHHDSVPPIVHRDVK
SNNILLDQDFRAKISDFGVAKSMSVIAGSCGYIAPEYAYTLRVNEKSDTY
SFGVVLFELVTGKRADQELGEKDLTTWVRTTGIKYVIDPNIQHVSKVINV
GLLCTSTLPINRPSMRRLVHMLQE
>HAE_dicots_XP_011100241_Sesamum_indicum
LNLQKVKLSDPLSGWPCNWTGITCNVVSVALPSASLSGPFPCRLLSTLSL
SSNSINSSLSSCRNLSYLDLSQNLLVGPLPSTLLRYLNLEGNNFSGEIPA
SFGFRQLESLLLTENLLNGPAALGNIRSLKSLVLAYNPFTPGQLAPELGN
LTNLEELWLTECHLVGPIPESFGGLIRLKNLDVSNNGLTGPIPSQLKSIV
QMELYNNFSGTLPNLTELRRFDASMNGLTGMIPHELCELLESLNLYENQL
EGLIPESIAKSPNLYELKLFGNRLTGSLPSELGKNSALQTLDVSDCTLSG
RIPEFLCQSGALQELVLLNNAFSGPIPANLAKCQTLRRVRLSSNRLYGEV
PEEFWGLPQVYLLDLNAFSGNIIYGARNLSTLKISKNKFSGSIPSEVGSL
HTLVEFWADGNELSGEIPTAILNLWQLEILDLSNNDLSGGIPIQSMKLNE
LNLANRLSGHIPDEIGNLPVLNYLDLSQNNFSGGVPLSLNLKLNKLNLSS
NMLTGDIPYRDSFLGNSGLCWVLKSVFAGIVFLVGVVWFTKWTSFHKLGF
SEFEISDCLEANVIGKGASGKVYKVVIVAVKKLHYEVEVETLGKIRHKNI
VRLWCCCNRKLLVYEYMPNGSLGDLLQLLDWPTRFKIALDAAEGLSYLHH
DSVPPIVHRDVKSNNILLDEDFGAKISDFGVAKSMSVIAGSCGYIAPEYA
YTLRVNEKSDIYSFGIVILELVTGKSPDPEFGEKGLATWVCTTGVDHVLD
PELEHICKVLDIGLLCTSSLPINRPSMRRVVNMLQE
>HAE_dicots_CDP15875_Coffea_canephora
LNLQQVKLFDPLSSWPCNWTGITCAVVSVNLAGAALAGPFPCRLLSVVSM
SNNSINSSLSLCKSLTYLDLSENLLEGPIPDTLLRCLNLDANYLSGDIPA
SFGFRLLESLILTSNLLNGPASLGNITSLKRLQLAYNPFRPSQLAPELGN
LTNLEDFWLSNCGLIGSIPESFAKLSRLANFDVAENGLTGPIPTLLKNIV
QLEMYNNFTGKLPNLTELRRFDASMNSLTGRIPDELCQLLESLHLYENKL
MGALPESIAKSPNLNGLRLFSNRLNGSLPSELGKNSPLQTLDVSGNQFSG
KIPESLCAKGKLEELLLIFNLFSGNIPASLAKCRSLGRVRLRFNRLTGEV
PAEFWGLPHVYLLDLNVLSGHIIQGAKNLSTLVISNNKFSGNLPDEIGML
DNLIDLEARHNKFSGKIPSSLVKLEQLSRLDLYDNVLSGEIPIRALKLSE
LNLANKLSGEIPDEIGYLPGLNYLDLSWNNFSGEIPLALNLKLNELNLSC
NHLSGTIPYKDSFLENPGLCLVLRSVSGACLLIVGLVFLNKWTSFQKLGF
SETEIITCIENNVIGSGASGKVYKAVLVAVKKLWFEVEVQTLGNIRHKNI
VRLLCCCSCKLLVYEYMPNGSLGDLLHLLDWPTRLRIALDAAEGLSYLHH
DCVPPIVHRDVKSNNILLDEHFGAKISDFGVAKCMSAIAGSCGYIAPEYA
YTLRVNEKSDIYSFGIVLLELLTGRRPDPDLGDKDLATWVCTKGIDHVID
PNLEEICKVLNISLLCTSPLPVNRPSMRRVVKMLQE
>HAE_dicots_Actinidia_chinensis_Achn385681
LNLQRVKLSDPLSDWPCGWTGITCDVNSIDLTNASLAGPFPCRLLAFISL
YNNNLNSSLSNCRNLRSLNLAENLLEGPIPYTLLTHLILQANSFSGVIPA
SFAFRRLQTLNLVSNFLNGPAFLSNLTSLKSLALAYNPFNPSRLAPELGN
LTNLETLWLTHCNLEGSIPESFGQLSRLIDLDVSNNMMSGTIPTVLKNIV
QIEFYNNFSGEFPNLTELRRFDASMNELDGTIPNELCELLESLNLCDNKL
VGLLPESIALSPNLNELKVFNNSLHGSLPSQLGKNSPLQIFDVSSNQFSG
EIPASLCDKGVLEQLLLIHNSFSGTIPASLGKCKTLNRVRFRNNRFSGEV
PAEFWSLPHVDLLDLNSFSGSIISGASNLSVLYISKNRFSGTIPKEIGSI
ANLVEISASDNELSGQIPSTIGNLDQLGRLVLRNNKLSGNIPIGSLKLNE
LNLANGLSGQIPDDIGSLPVLNYLDLSENQFSGKIPLGLNLKLNVLNLSY
NRLSGDIPYRDSFLGNPGLCWLLSFLFAGIVFVVGVVWFLKWRSFHKLGF
SEFEILDCIEDTVIGSGSSGKIYKAVLVAVKKLCFEVEVETLGKIRHKNI
VRLWCCCDCKFLVYEYMPNGSLGDLLHLLDWPTRLSIALDAAEGLSYLHH
GCVPPIVHRDVKSNNILLDAEFGARISDFGVAKPMSAIAGSCGYIAPEYA
YTLRVNEKSDIYSFGVVIFELVTGRRPDPEFGEKGLVTWVCNGGIDHVID
PNLEQISKVLDIGLLCVSSLPLHRPSMRRVVKMLQE
>HAE_dicots_XP_002277475_Vitis_vinifera
LNLLKAKLDDPLSSWPCNWKGIVCDINSVNLSSTGVAGPFPCRLLSSIDL
SNNSIDSSVGACQHIKSLNLSDNLLVGSIPASLLRELVLSGNNFSGEIPA
SFGFRRLERLCLAGNLLDGPSFLGNISSLKVLELAYNLFRPSQLSPELGN
LRNLEVLWISNSNLFGEIPASFGQLTLLTNLDLSSNQLNGSIPSSLSRIV
QIELYSNLSGELPNWTRLLRLDASMNKLEGPIPEELCGLLESLSLYQNRF
EGFLPESIAGSKNLYELRLFDNRLRGRLPSELGKNSRLNTLDVSSNHFFG
EIPANLCANGALEELLMIKNSFSGNIPASLEKCQTLRRVRLSYNQLSGEV
PPEIWGLPHVYLLDLNSLSGHIISGAHNLSSLSISSNQFSGSLPSEIGSL
RNLGEFSASQNKITGKIPQTFVHLSKLSSLILSNNELSGEVPIESLKLNE
LRLANKLSGNIPDGIGSLPVLNYLDLSANSLSGEIPFSLNLKLNLLNLSY
NRLSGDIPFRDSFVGNPGLCWILPSIFAGIVLIVGVVLFSKWRSFHKLGF
SEVDIVDCLEDNVIGSGSAGKVYKVVFVAVKKLWFEIEVETLGKIRHKNI
VRLWCCCYCKLLVYEYMPNGSLGDMLHLLDWPTRYKIALDAAEGLSYLHH
DCVPPIVHRDVKSNNILLDGEFGARVADFGVAKSMSVIVGSRGYIAPEYA
YTLRVNEKSDIYSFGVVILELVTGRLPDPEFGEKDLVKWVSASGGEHVID
PRLEEIVRVLNVGLLCTNALPINRPPMRRVVKMLQE
>HSL1_Early_eudicot_Aquilegia_051_00035
LNLQQVKLDDPLSNWPCSWNGIHCNVDSVDLSNSNLAGSFPCSLLTFLSL
LNNSINSSLSTCQNLKQLNLAQNLFEGTIPETILILLDLTGNGFSGDIPL
SLGFKKLEAISLTGNSFHTPSLFGNISTLKQLNLSYNPFSPSEIPFQLGD
LLNLEVLWLAGCNLVGEIPSSLGKLKKLKNLDLSYNNLHGKIPSSLSSIV
QIELFNNLSGELPKLTELRRIDVSMNQLSGNIPPELCELLGSLNLYQNQF
EGPIPASLAKSPNLYELRMFKNRFTGELPSDLGKFSPLSWVDFSENELVG
PIPASLCEKGVLEELLLITNGFTGKIPDSLGQCTSLTRLRFRGNKLYGDV
PVGIWGLPHLYLLDLNSFSGEIISGASNLSMLLISGNDFTGSIPEGIGWL
DTLLEFSGSDNSLTGSIPKSFVNLIRLGRLDLHSNQLSGELPIKSWKLNE
LNLANELSGGIPAEIGSLPVLNYLDLSKNMFSGNIPVELNLKLNRFNFSN
NRLSGDLPYRDSFLENPGLCWLLKVIFACVVFVVGVSWFAKWTLTSFHKL
GFSEYEILDCLEDNVIGSGASGKVYKAILVAVKKLWFEAEVETLGKIRHK
NIVRLWCCCDCKLLVYEYMPNGSLGDLLHLLDWSMRYKIAMDAAEGLSYL
HHDCVPAIVHRDVKSNNILLDGDFGARVADFGVATSMSVIAGSCGYIAPE
YAYTLRVNEKSDIYSFGVVILELVTGKRPDPEFGEQDLVNWVCTTGADHV
IDPKLEEINRVLSIGLLCTSPLPINRPSMRRVVKMLQE
>HSL1_Early_eudicot_XP_010245580_Nelumbo_nucifera
LNLQRVKFDDPLADWPCNWTGIRCDVISVDLSSANVAGPFPCRLLAFLSL
YNNSINSSLSACRNLRDLNLAQNYLVGPIPASLLRSLDLSGNNFSGDIPE
SFGFQRLEVLSLVENLLNGPLFLGNISTLRQLNLSYNPFTPSPIPPDLGN
LTNLEVIWLTQCNLEGQIPDSVGRLKRLTDLDLALNNLVGRIPESLSSVV
QVELYNNLSGNLPKMTALRRFDASTNRLEGPIPDELCSLLESLNLYENNF
EGTVPASIALSPNLYELRLFSNRLTGELPKDLGKNSPLMLIDVSENQLSG
EIPANLCEKGLLEELLLIQNSFSGKIPESLGQCRSLNRVRLLNNKLSGEV
PAAFWGLPRVSLFELNSFSGGIISGASNLSVLLISNNQFTGNIPEEVGSL
NNLVEFYAGDNRLNGPLPSTLVHLTELITLDLHNNQLSGQLPIRSMKLNE
LNLSNRLAGEIPEDLGTLPVLNYLDLSGNLFSGEIPLELNLKLNRFNLSN
NRLSGDIPYRGSFLGNPGLCWLLRSIFAALVLVVGVAWFSKWTLTSFHKL
GFSEYEILDCLEDNVIGSGASGKVYKAVLVAVKKLWFEAEVETLGKIRHK
NIVKLWCSCDCKLLVYEYMPNGSLGDLLHLLDWPIRYKIAVDAAEGLSYL
HHDCVPPIVHRDVKSNNILLDGEFGARVADFGVAKSMSVIAGSCGYIAPE
YAYTLRVNEKSDIYSFGVVLLELVTGRLPDPEFGEKDLVKWVCTTGVEHV
LDPKLEEICKVLNIGLLCSSSLPINRPSMRRVVKMLQE
>HSL1_Early_eudicot_XP_010686396_Beta_vulgaris_subsp_vulgaris
LNLQHLKLDDPLSNWPCNWSAVTCDIISLNFTSFNLVGPFPCRLLSSLSF
SNNFINSSLSNCSNLVYLDLSLNTLVGEIPGSLLRYLDLSGNNFSGDVPA
SFGFRNLEEISLVDNLLDGPMFLTNVTTLKTLNLSYNPFRPSQIGPEIGN
LASLEYFWVANCSLFGELPDSVSRLGKVINFDVSSNGLSGRIPSSLTSAV
QIELYGNFSGELPKMRSLRMFDAAMNKLNGTIPDDLTQLLASLNLYENEL
VGDVPESIANSVNLYELKLFSNKLSGELPKKLGENSRLELIDVSNNNFSG
EIPPGLCSKGELTQLLMIDNSFSGEIPASLSECRSLTRVRLSNNRFSGNV
PPSFWGLPHLSLLELNLFSGEIIASGLNLSQLLISNNNFSGKIPEEIGFL
SNLLSFVANDNQFSGSLPDSMVNLRELGRLNLENNELSGEISITEMKLND
LNLGNGFSGRIPAEMGKLSTLNYLDLSNNQLIGPVPDELNLKLNQLNLSN
NRLSGELPYKSSFMGNPGLCWLLRTIFAAVIFLVGVVWFSKWTLMSFHKL
GFSEYEILDCLEDNVIGTGASGKVYKAVLVAVKKLWFEAEVETLGKIRHK
NIVRLWCCCDCKLLVYEYMPNGSLGDLLHLLDWPTRYRIALDAAEGLSYL
HHDCVPAIVHRDVKSNNILLDGDYGAKVADFGVAKSMSVIAGSCGYIAPE
YAYTLRVNERSDTYSFGVVILELVTGKRPDPEYGEKDLVKWVCTTGVDHV
IDPKLEETCKLLNIGLLCTSPLPINRPSMRRVVKMLQE
>HSL1_Early_Eudicot_Spinacia_oleracea_KI828514
NLQHVKLDDPFSGWPCNWTGVTCDVVSLNFTNANLGGPFPCRLLAFLSFS
NNYINSTLSTCQSLRHLDMGLNVFVGSLPDSLLEYLDLNGNNFSGEVPES
YGFQKLEVVSLTGNLLDGPMVFSNVTTLKTLNVSWNPFQPSRLGPEIGNL
TNLEYLWVSDSNLVGELPDTLGGLKSLINFDASENQLSGRIPNSLTSARQ
IELFGNLTGELPKMTSLRNFDAAMNNLTGTIPDELTQLLASLNLYKNELE
GEIPETIANSPNLYELKLFNNRLSGEVPQKLGENSPLYLVDLSTNNLTGK
IPPNLCAKGEFSELLLLENSFSGEIPASLSECATLYRIRLGNNRLSGNVP
PGFWGLPRVSLLEINSFSGEIIASASNLSQLTISNNKFSGSIPEEIGFLS
NLLGFVANDNQFSGPLPDSILKMDQLGNLNLENNHLSGEIPIKSLTLNDL
NLGNEFSGQIPAEIGTLSSLNYLDLSNNRLWGSVPNELSLKLNQFNLSNN
HLSGELPYKSSFLGNPGLCWVLRTIFAAVVFLVGVVWFSKWTLMSFHKLG
FSEYEILDCLEDNVIGAGASGKVYKAVLVAVKKLWFEAEVETLGKIRHKN
IVRLWCCCDCKLLVYEYMPNGSLGDLLHLLDWPIRYKIALDSAEGLSYLH
HDCVPAIVHRDVKSNNILLDGEFGAKVADFGVAKSMSVIAGSCGYIAP
>HSL1_Early_Eudicot_Dianthus_caryophyllus_DF340893
NLLHLALTDTFSTWPCNWNGVSCSVTGLDFSDSSLAGPFPCRLLTSLTFF
NSNINTSLSTCQSLTHLDLTQKLLVGEIPATLLKHLDLSGNNFSGEVPAS
FAFQNLEVISLTNNLLDGPNFFSNVSTLKQLNLSYNPFSPSQLGGELGGL
AKLEVFWAANCNLIGEIPSSISGMKSLLNFDVSMNRLTGKIPSSLTSLVQ
IELYTNFSGELPKLKKLRFFDASMNHLNGTIPTELTQLLASFNLYENKLE
GSIPENVADSPNLYELKLFANRLTGELPRKLGENSPVNLIDVSNNLLTGS
LPPNLCAKGKLVQLLMIHNSFSGEIPASLGDCVTLNRVRLSFNKLSGEIP
DKFWGLPHVELLELNSFSGEIITSASNLSQLLIANNDFSGEIPFEIGVLE
KMVSLIANANKFSGPLPESIGRLNQLGVLDLNSNQFSGEIPIKNLKLTDL
NLSNQFSGIIPEEIGDLPINYLDLSNNQFSGRIPDELNLKLNQFNLSNNR
LSGDLPYRGSFVGNPGLCWVLRAIFTAIVLVVGVVWFSKWTIMSFHKLGF
SEYEILDCLEDNVIGTGASGKVYKAVLVAVKKLWFEAEVDTLGKIRHKNI
VRLWCCCDCELLVYEYMTNGSLGDLLHLLDWPTRFRVALDAAEGLSYLHH
DCVPPIVHRDIKSNNILLEGDFGAKVADFGVAKSMSVIAGSCGYIAP
>HSL1_dicots_XP_006449414_Citrus clementina
LNLESVKLSDPLSSWPCSWRGVECDVASIDLSNANIAGPFPCRLLTFLTL
YNNSINSTLSACQNLQHLDLSQNLLTGTLTPALLKFLDLTGNNFSGDIPE
SFGFQKLEVISLVYNLLDGPAFLGNISTLKMLNLSYNPFLPGRIPPELGN
LTNLEILWLTECNLVGEIPDSLGRLAKLVDLDLALNNLVGAIPSSLASVV
QIELYNNLTGHLPNLTSLRLLDASMNDLTGPIPDDLTRLLESLNLYENRL
EGSLPATIADSPGLYELRLFRNRLNGTLPGDLGKNSPLRWVDLSNNQFTG
EIPASLCEKGELEELLMIYNSFTGQLPDGLGHCQSLTRVRLGYNRLTGKV
PPLLWGLPHVYLLELNFLSGEIIAGAANLSLLIISKNNLSGSLPEEIGFL
KNLVVLSGSENKFTGSLPESLTNLAELGSLDLHANDLSGELPVSSWKLNE
LNLANLFYGNIPEDIGNLSVLNYLDLSNNRLSGRIPVGLNLKLNQLNVSN
NRLSGELPYRNSFLGNPGLCWVLRSIFAGLVFVFGLVWFSKWTLMSFHKL
GFSEYEILDGLEDNVIGSGSSGKVYKVVLVAVKKLWFQAEVETLGKIRHK
NIVKLWCCCDCKLLVYEYMPNGSLGDLLHLLDWPTRYKIIVDAAEGLSYL
HHDCVPSIVHRDVKSNNILLDGDFGARVADFGVAKSMSVIAGSCGYIAPE
YAYTLRVNEKSDIYSFGVVILELVTGRLPDPEFGEKDLVKWVCSTGVDHV
LDPKLEEICKVLNIGLLCTSPLPINRPAMRRVVKLLQE
>HSL1_dicots_KDO77710_Citrus_sinensis
LNLERVKLSDPLSSWPCSWRGVECDVASIDLSNANIAGPFPCRLLTFLTL
FNNSINSTLSACQNLQHLDLSQNLLTGTLTPALLKFLDLTGNNFSGDIPE
SFGFQKLEVISLVYNLLDGPAFLGNISTLKMLNLSYNPFLPGRIPPELGN
LTNLEILWLTECNLVGEIPDSLGRLAKLVDLDLALNNLVGAIPSSLASVV
QIELYNNLTGDLPNLTSLRLLDASMNDLTGPIPDDLTRLLESLNLYENRL
EGSLPATIADSPGLYELRLFRNRLNGTLPGDLGKNSPLRWVDLSNNQFTG
EIPASLCEKGELEELLMIYNSFTGQLPDGLGHCQSLTRVRLGYNRLTGKV
PPLLWGLPHVYLLELNFLSGEIIAGAANLSLLIISKNNLSGSLPEEIGFL
KSLVVLSGSENKFTGSLPESLTNLAELGSLDLHANDLSGELPVSSWKLNE
LNLANLFYGNIPEDIGNLSVLNYLDLSNNRLSGRIPVGLNLKLNQLNVSN
NRLSGELPYRNSFLGNPGLCWVLRSIFAGLVFVFGLVWFSKWTLMSFHKL
GFSEYEILDGLEDNVIGSGSSGKVYKVVLVAVKKLWFQAEVETLGKIRHK
NIVKLWCCCDCKLLVYEYMPNGSLGDLLHLLDWPTRYKIIVDAAEGLSYL
HHDCVPSIVHRDVKSNNILLDGDFGARVADFGVAKSMSVIAGSCGYIAPE
YAYTLRVNEKSDIYSFGVVILELVTGRLPDPEFGEKDLVKWVCSTGVDHV
LDPKLEEICKVLNIGLLCTSPLPINRPAMRRVVKLLQE
>HSL1_dicots_XP_007025532_Theobroma_cacao
LNLLQVKLADPLSSWPCNWRGVSCDVTSLNLSSTNLAGPFPCRLLTSVSL
YYNNINSTISTCQNLIHLDLSQNLLTGELPHTLLKYLDLTGNNLSGDIPV
SFGFQRLEVLSLVYNLLDGPAFLGNISTLKMLNLSYNPFSPGRIPPELGN
LTNLEILWLTECNLVGEIPDSVGRLKKLTDLDLAINHLVGKIPSSLTSVV
QIELYNNLTGELPNLTKLRLLDASMNELTGTIPDELTQLLESLNLYQNNF
EGALPPSIADSPALYELRIFQNRLTGELPQNLGKNSPLRWLDVSNNQFTG
LIPPSLCEKGNLEEILMIYNSFSGQLPSSLAECRSLNRIRLGYNKLSGEI
PAGFWGLPHVYLLELNSFSGQIIANAANLSLLVISRNEFTGSLPEEIGSV
DNLVQISAGENKFSGPLPKSIVNLDGLGILNLHGNELEGELPIESLKLNE
LNLANKFSGKIPDGIGSLSVLNYLDLSNNQLTGRIPLGLNLKLNQLNLSN
NLLSGELPYKNSFLGNPGLCWLLRSIFAALVFVVGVVWFSKWTLMSFHKL
GFSEYEILDCLEDNVIGRGSSGKVYKVVLVAVKKLWFEAEVETLGKIRHK
NIVKLWCCCDCKLLVYEYMQNGSLGDLLHLLDWPTRYKIIVDAAEGLSYL
HHDCVPAIVHRDVKSNNILLDGDFGARVADFGVAKSMSVIAGSCGYIAPE
YAYTLRVNEKSDIYSFGVVILELVTGRLPDPEYGEKDLVKWVCTTGVDHV
LDSKLEEICKVLNIGLLCTSPLPINRPSMRRVVKMLQE
>HSL1_dicots_KHG18466_Gossypium_arboreum
LNLLQVKLSDPLSSWPCNWRGVSCDVTSLDLSNANVAGPFPCRLLSFVNF
FYNNINSTISTCQNLVHLDLAQNLLTGELPHTLLKYLDFTGNNISGDFPE
SFGFQKLEVLSLVYNLLDGPAFLGNISTLRMLNLSYNPFSPGRIPPELGN
LTNLEILWLTECNLVGEIPDSLGRLKKLTDLDLALNHLVGNIPSSLASVV
QIELYNNLTGELPKLTNLRLLDASMNQLTGTIPDELTQLLESLNLYQNNF
EGTLPSSIADSPALYELRLFQNRLTGELPQNLGKNSPLIWLDVSSNQFTG
PIPPSLCEKGSLEELLMIHNSFSGQIPSSLAECRSLNRIRLGYNKLSGDI
PAGFWGLPHVYLLELNSFSGQIIAKAANLSLLIISRNEFNGSLPEEIGLV
DNLVQLSASGNKLGGPLPKSIVKLDGLGILDLHGNELEGELPIESLKLNE
LNLANKFSGKIPDGIGSLSVLNYLDLSNNQLTGRVPLGLNLKLNQLNLSN
NLLAGELPYKYSFMGNPGLCWLLRSIFAALVFVVGVVWFSKWTLMSFHKL
GFSEYEILGCLEDNVIGRGSSGKVYKVVLVAVKKLWFQAEIETLGKIRHK
NIVKLWCSCDCKLLVYEYMPNGSLGDLLHLLDWPTRYKIIVDAAEGLSYL
HHDCVPPIVHRDVKSNNILLDGDFGARVADFGVAKSMSVIAGSCGYIAPE
YAYTLRVNEKSDIYSFGVVILELVTGRLPDPEFGEKDLVRWVCTTGVDHV
LDSKLEEIYKVLNIGLLCTSPLPINRPSMRRVVKMLQE
>HSL1_dicots_XP_011027770_Populus_euphratica
LNLQQIKLSDPLSSWPCSWFGIQCDVTSVDLSNTNIAGPFPCRLLTFLSF
FNNYINATLSTCWNLQHLDLSQNLLTGTLPHTLLRYLDLTGNNFSGDIPD
TFAFQKLEVISLVYNLFDGPPFLGNISTLKVLNLSYNPFAPGRIPPELGN
LTNLEILWLTACNLIGEIPDSLSRLKKLTDLDLAFNSLVGSIPSSLTSIV
QIELYNNLTGELPKLTDLKRLDASMNQLTGSIPVELCRLLESLNLYENGF
TGSLPPSIADSPNLYELRLFRNGFTGELPQNLGKNSALRWLDVSNNHFSG
QIPASLCENGELEEILMIYNSFSGQIPESLSQCRSLTRVRLGYNRLSGEV
PTGFWGLPHVSLFDLNSLSGPIIAGAANLSMLIIDRNNFDGSLPEEIGFL
ANLSEFSGSENRFSGSLPGSIVNLKELGSLDLHGNALSGELPVNSWKMNE
LNLANALSGKIPDGIGGMSVLNYLDLSNNRFSGKIPIGLNLKLNQLNLSN
NRLSGEIPYKSSFIGNPGLCWLMRSIFAVLVLIVGVVWFSKWTLISFHKL
GFSEYEILDCLEDNVIGSGSSGKVYKVVLVAVKKIWFDAEVATLGKIRHK
NIVKLWCCCDYKLLVYEYMPNGSLGDLLHLLDWPTRYKIVADAAEGLSYL
HHDCVPPIVHRDVKSNNILLDGDFGARVADFGVAKSMSVIAGSCGYIAPE
YAYTLRVNEKSDIYSFGVVILELVTGKRPDPEYGEKDLVKWVCTTGVDHV
IDPKLEEICKVLNIGILCTSPLPINRPSMRRVVKMLQE
>HSL1_dicots_XP_002305776_Populus_trichocarpa
LNLQQIKLSDPLSSWPCSWFGIQCDVTSIDLSNTNIAGPFPCRLLTFLSV
FNNYINATLSTCRNLQHLDLSQNLLTGTLPHTLLRYLDLTGNNFSGDIPD
TFAFQKLEVISLVYNLFDGPPFLGNISTLKVLNLSYNPFTPGRIPPELGN
LTNLEILWLTACNLIGEIPDSLSRLKKLTDLDLAFNSLVGSIPSSLTSIV
QIELYNNLTGELPKLTDLKRLDASMNQLTGSIPDELCRLLESLNLYENGF
TGSLPPSIADSPNLYELRLFRNGLTGELPQNLGKNSALIWLDVSNNHFSG
QIPASLCENGELEEILMIYNSFSGQIPESLSQCWSLTRVRLGYNRLSGEV
PTGLWGLPHVSLFDLNSLSGPIIAGAANLSMLIIDRNNFDGNLPEEIGFL
ANLSEFSGSENRFSGSLPGSIVNLKELGSLDLHGNALSGELPVNSWKMNE
LNLANALSGKIPDGIGGMSVLNYLDLSNNRFSGKIPIGLNLKLNQLNLSN
NRLSGEIPYKSSFIGNPGLCWLMRSIFAVLVLIVGVVWFSKWTLISFHKL
GFSEYEILDCLEDNVIGSGLSGKVYKVVLVAVKKIWFDAEVATLGKIRHK
NIVKLWCCCDYKLLVYEYMPNGSLGDLLHLLDWPTRYKIVVDAAEGLSYL
HHDCVPPIVHRDVKSNNILLDGDFGARVADFGVAKSMSVIAGSCGYIAPE
YAYTLRVNEKSDIYSFGVVILELVTGKRPDPEYGEKDLVKWVCTTGVDHV
IDPKLEEICKVLNIGILCTSPLPINRPSMRRVVKMLQE
>HSL1_dicots_KDP21014_Jatropha_curcas
LNLHQVKLSDPLSSWPCSWSGVGCDVTSIDLSNANIGGRFPCRLLTFISF
NNNSINDTLSACQNLEHLDLAQNYLTGTLPHTLLKYLDLTGNNFSGDIPE
TFGFQKLEVISLVYNLFDGPPFLGNITTLKMLNLSYNPFAPGRIPPELGN
LANLEILWLTECNLVGEIPDSLGQLKKLKDLDLAVNNLVGNIPSSLSSVF
QIELYNNLTGELPNLTALRLLDASMNQLSGPIPDELCQLLESLNLYENHF
EGSLPSSIANSPRLYELRLFRNKLTGELPQNLGKNSPLRWFDVSSNQFTG
EIPATLCAKGELEELLMIYNSFSGPIPESLSACQSLGRVRLGHNRLSGEL
PAGFWGLPHVYLVELNSLSGQIISSAANLSMLIIDNNRFTGNIPEEIGWL
ENLRSFSGSKNQFSGSLPGSIVNLKQLGSLDLHGNLLSGDLPIDSWKMNE
LNLANQFSGEIPAEIGRLPVLNYLDLSSNRFSGKIPLSLNLKLNQLNLSN
NRLSGPIPYKSSFLGNPGLCWLLKSIFAALVLVIGVAWFSKWTLMSFHKL
GFSEYEILASLEDNIIGSGASGKVYKVVLVAVKKLWFDAEVETLGKIRHK
NIVKLWCCCDCKLLVYEYMSNGSLGDLLHLLDWPTRYKILLDAAEGLSYL
HHDCVPPIVHRDVKSNNILLDGDFGARVADFGVAKSMSVIAGSCGYIAPE
YAYTLRVNEKSDIYSFGVVILELVTRKLPDPEFGEKDLVKWVCTTGVDHV
IDPKLEEICKVLNIGILCTGPLPINRPSMRRVVKMLQE
>HSL1_dicots_XP_002509423_Ricinus_communis
LNLHQIKFSDPLSSWPCSWFGITCDVTSIDLSNANIAGPFPCRLLTFLSF
NNNSIDSILSACQNLQHLDLAQNYLTGSLPYTLLKYLDLTGNNFSGDIPD
SFGFQKLEVISLVYNLFDGPPFLGNITTLKMLNLSYNPFSPSRIPPELGN
LTNLEILWLTDCNLVGEIPDSLGQLKKLQDLDLAVNNLVGEIPSSLTSVV
QIELYNNLTGHLPNLSALRLLDASMNELTGPIPDELCQLLESLNLYENHF
EGRLPASIGDSKKLYELRLFQNRFSGELPQNLGKNSPLRWLDVSSNKFTG
EIPESLCSKGELEELLVIHNSFSGQIPESLSLCKSLTRVRLGYNRLSGEV
PSGFWGLPHVYLVELNSFTGQIIAGAANLSQLIIDNNRFNGSLPEEIGWL
ENLGSFSGSGNEFTGSLPGSIVNLKQLGNLDLHGNLLSGELPIDSWKINE
LNLANEFSGKIPDEIGRLPVLNYLDLSSNRFSGKIPFSLNLKLNQLNLSN
NRLSGDIPYKSSFLGNPGLCWLLKSIFAALVLVIGVVWFSRWTLMSFHKL
GFSEFEILASLEDNVIGSGASGKVYKVVLVAVKKLWFGAEVDTLGKIRHK
NIVKLWCCCDCKLLVYEYMPNGSLGDLLHLLDWPTRYKILLDAAEGLSYL
HHDCVPPIVHRDVKSNNILLDGDYGARVADFGVAKSMSVIAGSCGYIAPE
YAYTLRVNEKSDIYSFGVVILELVTRRLPDPEFGEKDLVKWVCTTGVDHV
IDSKLAEICKVLNIGILCTSPLPINRPSMRRVVKMLQE
>HSL1_dicots_XP_004146619_Cucumis_sativus
LTLHTIKLDDPLHSWPCSWFGVSCDVHSLDLSSTNIAGPFPCRLLSFLSL
YNNSINMSLSTCTSLHHLDLSQNLLTGELPASILRYLDLTGNNFSGDIPE
SFAFQKLEVLSLVYNLLDGPAFLGNITSLKMLNLSYNPFEPSRIPTEFGN
LMNLEVLWLTQCNLVGEIPESLGRLKRLTDLDLAFNNLDGSIPKSLSSVV
QIELYNNLTGELPNLTSLRLFDASMNGLTGVIPDELCQLLESLNLYENKL
EGKLPESIANSPGLYELRLFSNRLTGELPSNLGKNSPMKWIDVSNNQFTG
KIPGNLCEKGELEELLMINNQFSGEIPASLGSCESLTRVRLGYNQFSGEV
PAGFWGLPHVYLLELNSFSGKIIATAKNLSIFIISKNNFTGMLPAELGGL
ENLVKLLATDNKLNGSLPESLTNLRHLSSLDLRNNELSGELPIKSWKLNE
LNLANEFTGEIPEEIGNLPVLNYLDLSGNLFYGDVPLGLNLKLNLLNLSN
NHLSGELPYRNSFLGNPDLCWLLRSIFAGFVFIVGVIWFSKWTLMSFHKL
DFSEYEILDCLDDNIIGSGSSGKVYKVVLVAVKKLFFEAEIDTLGKIRHK
NIVKLWCCCDYKLLVYEYMPNGSLGDLLHLLDWPTRFKIALDAAEGLSYL
HHDCVPPIVHRDVKSNNILLDGDCGARLADFGVAKSMSVIAGSCGYIAPE
YAYTLRVNEKSDIYSYGVVILELITGRLPDPEFGEKDLVKWVCYTGIDQV
IDRKLEEICRVLNIGLLCTSPLPINRPSMRKVVKMLQE
>HSL1_dicots_XP_008442870_Cucumis_melo
LSLHTIKLDDPLRSWPCSWFGVSCDVHSLDLSNTNIAGPFPCRLLSFLSL
YNNSINMSLSNCTSLHHLDLSQNLLTGELPASILRYLDLTGNNFSGDIPE
SFAFQKLEVLSLVYNLLDGPAFLGNITSLKMLNLSYNPFEPSRIPPEFGN
LMNLEVLWLTQCNLVGEIPESLGRLKRLTDLDLALNNLDGSIPESLSSVV
QIELYNNLTGELPKLTSLRLFDASMNGLTGEIPDELCQLLESLNLYENKF
EGKLPESIANSPGLYELRLFGNRLTGELPSNLGKNSPMRWIDVSNNQFTG
KIPGNLCEKGELEELLMINNQFSGEIPASLGSCESLTRVRLGYNQFSGEV
PAGFWGLPHVYLLELNSFSGKIIATAKNLSIFIISKNNFTGMLPAEMGRL
ENLVKLLATDNKLNGSLPESLANLRHLSSLDLRNNKLSGELPIKSWKLNE
LNLANEFTGEIPEEIGNLPVLNYLDLSGNLFYGDVPLGLNLKLNLLNLSN
NHLSGELPYKNSFLGNPDLCWLLRSIFAGFVFIVGVIWFSKWTLMSFHKL
DFSEYEILDCLDDNIIGSGSSGKVYKVVLVAVKKLFFEAEIDTLGKIRHK
NIVKLWCCCDYKLLVYEYMPNGSLGDLLHLLDWPTRFKIALDAAEGLSYL
HHDCVPPIVHRDVKSNNILLDGDFGARLADFGVAKSMSVIAGSCGYIAPE
YAYTLRVNEKSDIYSFGVVILELITGRLPDPEFGEKDLVKWVCYTGIDQV
IDRKLEEICRVLNIGLLCTSPLPINRPSMRKVVKMLQE
>HSL1_dicots_XP_009352847_Pyrus_x_bretschneideri
LNLQHFKLDDPLSSWPCNWLGVECNVRSLDLPSANLAGPFPCRLLTHLSL
YNNSINSTLSTCQNLEHLDLSQNLLTGGLPATLLKYLDLTGNNFSGPIPD
SFDFQKLEVLSLVYNLIESPPFLGNISTLKMLNLSYNPFHPGRIPAELGN
LTNLEVLWLTECNLVGEIPDSLGRLKNLKDLDLAINGLTGRIPPSLTSVV
QIELYNNLTGELPKLNRLRLLDASMNQLSGPIPDELCRLLESLNLYENNF
EGSVPASIANSPNLYELRLFLNKLTGELPQNLGKNSPLKWLDVSSNQFTG
TIPASLCEKRQMEELLMIHNEFSGGIPARLGECQSLTRVRLGHNRLSGEV
PVGFWGLPRVYLMELNELSGTIIAGATNLTLLIVAKNKFWGQIPEEIGWV
ENLMEFSGGENKFSGPLPESIVRLGQLGTLDLHSNEISGELPIQSWTLNE
LNLANQLSGKIPDEIGNLSVLNYLDLSGNRFSGKIPFGLNMKLNVFNLSN
NRLSGELPYRSSFLGNPGLCWLLRCIFSGLVFIVGVVWFSKWTLMSFHKL
GFSEYEILDCLEDNVIGSGASGKVYKVILVAVKKLWFEAEVETLGRIRHK
NIVKLWCCCDCKLLVYEYMQNGSLGDMLHLLDWPTRFKIALDAAEGLSYL
HHDCVPAIVHRDVKSNNILLDGDFGARVADFGVAKSMSGITGSCGYIAPE
YAYTLRVNEKSDIYSFGVVILELVTGRLPDPEFGEKDLVKWVCTTGVDSV
VDPKLEEVGKVLNIGLLCTSPLPINRPSMRRVVKLLQE
>HSL1_dicots_XP_008383683_Malus_domestica
LNLQHFKLDDPLDSWPCNWLGVKCDVRSLDLPSANLAGPFPCRLLTHLSL
YNNSINSTLSTCQNLEHLDLSQNLLTGALPATLLKYLDLTGNNFSGPIPD
SFGFQKLEVLSLVYNLIEGPPFLGNISTLKMLNLSYNPFLPGRIPAELGN
LTNLEVLWLTECNIVGEIPDSLGRLKNLKDLDLAINGLTGRIPPSLTSVV
QIELYNNLTGKLPKLTRLRLLDASMNQLSGPIPDELCRLLESLNLYENNF
EGSVPASIANSPNLYELRLFRNKLSGELPQNLGKNSPLKWLDVSSNQFTG
TIPASLCEKRQMEELLMIHNEFSGGIPVRLGECQSLTRVRLGHNRLSGEV
PAGFWGLPRVYLMELNELSGAIIAGATNLSLLIVAKNKFSGQIPEEIGWV
ENLMEFSGGENKFNGPLPESIVRLGQLGTLDLHSNEISGELPIQSWTLNE
LNLANQLSGKIPDGIGNLSVLNYLDLSGNRFSGKIPFGLNMKLNVFNLSN
NRLSGELPYRSSFLGNPGLCWLLRCIFSGLVFVVGVVWFSKWTLMSFHKL
GFSEYEILDCLEDNVIGSGASGKVYKVMLVAVKKLWFEAEVETLGRIRHK
NIVKLWCCCDCKLLVYEYMQNGSLGDMLHLLDWPTRFKIALDAAEGLSYL
HHDCVPAIVHRDVKSNNILLDGDFGARVADFGVAKSMSGITGSCGYIAPE
YAYTLRVNEKSDIYSFGVVILELVTGRLPDPEFGEKDLVKWVCTAGVDSV
VDPKLEEVGKVLNIGLLCTSPLPINRPSMRRVVKLLQE
>HSL1_dicots_XP_007213694_Prunus_persica
VNLQHFKLDDPLSSWPCSWSGVKCDVHSIDLSSKNLAGPFPCRLLTFLSL
YNNSINSTLSTCQHLEHLDLAQNLLTGALPSTLLKYLDLTGNNFSGEIPD
TFGFQKLEVLSLVYNLFDSPPFLGNISTLKMLNLSYNPFHPGRIPQELGN
LTNLEVLWLTECNLLGEIPDSLGRLKKLTDLDLAINDLNGTIPASLTSVV
QIELYNNLTGELPNLTRLRLLDASMNQLSGQIPDELCRLLESLNLYENNF
DGSLPESIANSPNLYELRLFRNKLTGELPQNLGKNSPLKWLDVSSNQFSG
SIPPTLCEKGQTEEILMIHNYFSGEIPASLGECHSLTRVRLGHNRLNGEV
PVGFWGLPHVYLMELNELSGPIIAGAANLSLLIIAKNKFTGSIPEEIGGV
ESLMAFSGADNGFSGPLPQSIVRLGQLGTLDLHNNELSGELPIQSWTLNE
LNLANQLSGKIADGIGNLTGLNYLDLSGNRLSGRIPVGLNMRLNVFNLSN
NRLSGELPYKNSFLGNPGLCWLLRCIFAGLVFVVGVVWFSKWTLMSFHKL
GFSEYEILDCLEDNVIGTGASGKVYKVVLVAVKKLWFEAEVDTLGRIRHK
NIVKLWCCCDCKLLVYEYMPNGSLGDLLHLLDWPTRYKIGLDAAEGLSYL
HHDCAPAIVHRDVKSNNILLDGDFGARVADFGVARSMSVIAGSCGYIAPE
YAYTLRVNEKSDIYSFGVVILELVTGRLPDPEFGEKDLVKWVCTTGVDHV
IDPKIEEVCKVLNIGLLCTSPLPINRPSMRRVVKLLQE
>HSL1_dicots_XP_008225155_Prunus_mume
VNLQHFKLDDPLSSWPCSWFGVKCDVHSIDLSSKNLAGPFPCRLLTFLSL
YNNSINSTLSTCQHLEHLDLAQNLLTGALPSTLLKYLDLTGNNFSGEIPD
TFGFQKLEVLSLVYNLFDSPPFLGNISTLKMLNLSYNPFHPGPIPQELGN
LTNLEVLWLTECNLRGEIPDSLGRLKKLTDLDLAINDLNGTIPASLTSVV
QIELYNNLTGELPNLTRLRLLDASMNQLSGQIPDELCRLLESLNLYENNF
DGSLPESIANSPNLYELRLFRNKLTGELPQNLGKNSPLKWLDVSSNQFSG
SIPPTLCEKGQTEEILMIHNFFSGQIPASLGECHSLTRVRLGHNRLNGEV
PVGFWGLPHVYLMELNELSGPIIAGAANLSLLIIAKNKFTGSIPEEIGGV
ESLMAFSGADNGFSGPLPQSIVRLGQLGTLDLHNNELSGELPIQSWTLNE
LNLANQLSGKIPDGIGNLTVLNYLDLSRNRLSGRIPVGLNMRLNVFNLSN
NRLSGELPYKNSFLGNPGLCWLLRCIFAGLVFVVGVVWFSKWTLMSFHKL
GFSEYEILDCLEDNVIGTGASGKVYKVVLVAVKKLWFEAEVDTLGRIRHK
NIVKLWCCCDCKLLVYEYMPNGSLGDLLHLLDWPTRYKIALDAAEGLSYL
HHDCAPAIVHRDVKSNNILLDGDFGARVADFGVAKSMSVIAGSCGYIAPE
YAYTLRVNEKSDIYSFGVVILELVTGRLPDPEFGEKDLVKWVCTTGVDHV
IDPKLEEVCKVLNIGLLCTSPLPINRPSMRRVVKLLQE
>HSL1_dicots_XP_004293793_Fragaria_vesca_subsp_vesca
LTLQHIKLDDPLSSWPCSWAGITCDVTSVDLSSFNLFGPFPCRLLSFISL
YNNSINSTLSTCRNLVHLDLAQNLLTGSLPSTLLRYLDLTGNNFSGEIPE
SFGFQKLEVLSLVYNLLDSPPFLGNISSLKMLNLSYNPFFPGRIPPELGN
LTNLRVLWLTECNLIGEIPDSLGRLSNLTDLDLAINALHGPIPASLTSVV
QIELYNNLTGGLPKLKNLRLLDASMNRLTGPIPDELTRLLESLNLYENSF
EGSLPASIADSPNLYELRLFQNKLTGELPQNLGKNSPLRWVDVSNNQFSG
KIPATLCEKGQVEEMLMINNAFSGEIPASLGECRSLTRVRLGHNRLSGEV
PASFWGLPHVYLLELNQLSGQIIAGASNLSLLIIEKNKFEGPIPEEIGLV
ENLLQFSGGENKLSGALPESIVKLRQLSTLDLHSNELSGELPTRSWLLSE
LNLANQLSGKIPDGIGNLTVLNYLDLSKNRFSGQVPVGLNLKLNVFNLSN
NELSGELPYRNSFLGNPGLCWLLRCIFAALVFVVGVVWFSKWTLISFHKL
GFSEYEILDCLEDNVIGTGGSGKVYKVVLVAVKKLWFEAEVDTLGKIRHK
NIVKLWCCCDCKLLVYEYMPNGSLGDLLHLLDWPTRFKIALDSADGLSYL
HHDCVPAIVHRDVKSNNILLDGDFGARVADFGVAKSMSVIAGSCGYIAPE
YAYTLRVNEKSDIYSFGVVILELVTGKLPDPDFGEKDLVKWVCTTGVDHV
IDPKLEEICKVLNIGLLCTSPLPINRPSMRRVVKLLQE
>HSL1_dicots_NP_174166_Arabidopsis thaliana
LNLQQVKLDDPLSSWPCRWSGVSCAVTSVDLSSANLAGPFPCRLLAHLSL
YNNSINSTLAACKSLQTLDLSQNLLTGELPQTLLVHLDLTGNNFSGDIPA
SFGFENLEVLSLVYNLLDGPPFLGNISTLKMLNLSYNPFSPSRIPPEFGN
LTNLEVMWLTECHLVGQIPDSLGQLSKLVDLDLALNDLVGHIPPSLTNVV
QIELYNNLTGEIPNLKSLRLLDASMNQLTGKIPDELCRVLESLNLYENNL
EGELPASIALSPNLYEIRIFGNRLTGGLPKDLGLNSPLRWLDVSENEFSG
DLPADLCAKGELEELLIIHNSFSGVIPESLADCRSLTRIRLAYNRFSGSV
PTGFWGLPHVNLLELNSFSGEIIGGASNLSLLILSNNEFTGSLPEEIGSL
DNLNQLSASGNKFSGSLPDSLMSLGELGTLDLHGNQFSGELTIKSWKLNE
LNLANEFTGKIPDEIGSLSVLNYLDLSGNMFSGKIPVSLSLKLNQLNLSY
NRLSGDLPYKNSFIGNPGLCWLLRSIFAAMVLLAGVAWFSKWTLMSFHKL
GFSEHEILESLEDNVIGAGASGKVYKVVLVAVKRLWFEAEVETLGKIRHK
NIVKLWCCCDCKLLVYEYMPNGSLGDLLHMLGWQTRFKIILDAAEGLSYL
HHDSVPPIVHRDIKSNNILIDGDYGARVADFGVAKSMSVIAGSCGYIAPE
YAYTLRVNEKSDIYSFGVVILEIVTRKRPDPELGEKDLVKWVCSTGIEHV
IDPKLEEISKILNVGLLCTSPLPINRPSMRRVVKMLQE
>HSL1_dicots_XP_002890776_Arabidopsis_lyrata_subsp_lyrata
LNLQQVKLDDPLSSWPCRWSGVSCAVTSVDLSGANLAGPFPCRLLAHLSL
YNNSINSTLAACKSLQTLDLSQNLLTGEIPQTLLVHLDLTGNNFSGDIPA
SFGFENLEVLSLVYNLLDGPPFLGNISSLKMLNLSYNPFKPSRIPPELGN
LTNIEVMWLTECHLVGQIPDSLGQLSKLVDLDLALNDLVGHIPPSLTNVV
QIELYNNLTGEIPNLKSLRLLDASMNQLTGKIPDELCRVLESLNLYENNL
EGELPASIALSPNLYELRIFGNRLTGELPKDLGRNSPLRWLDVSENEFSG
ELPADLCAKGELEELLIIHNTFSGAIPESFSDCKSLTRIRLAYNRFSGSV
PTGFWGLPHVNLLELNSFSGEIIGGASNLSLLILSNNEFTGSLPEEIGSL
DNLNQLSASGNKFSGSLPDSLMKLGELGTLDLHGNQFSGELTIKSWKLNE
LNLANEFSGRIPDEIGSLSVLNYLDLSGNMFSGKIPVSLSLKLNQLNLSY
NRLSGDLPYKNSFFGNPGLCWLLRSIFAAMVLLAGVAWFSKWTLMSFHKL
GFSEHEILESLEDNVIGAGASGKVYKVVLVAVKRLWFEAEVETLGKIRHK
NIVKLWCCCDCKLLVYEYMPNGSLGDLLHMLGWQTRFKIILDAAEGLSYL
HHDCVPPIVHRDIKSNNILIDGDYGARVADFGVAKSMSVIAGSCGYIAPE
YAYTLRVNEKSDIYSFGVVILEIVTRKRPDPELGEKDLVKWVCTTGIEHV
IDPKLDEISKILNVGLLCTSPLPINRPSMRRVVKMLQE
>HSL1_dicots_XP_010460642_Camelina_sativa
LNLQQVKLDDPLSSWPCRWFGVSCSVTSVDLSGANLAGPFPCRLLAELSL
YNNSINSTLAACNRLQLLDLSQNLLTGEIPHTLLVHLDLTGNNFSGDIPA
SFGFQNLEVLSLVYNLLDGPPYLGNISSLKMLNLSYNPFSPSRIPPELGN
LTNLEVMWLTECHLVGQIPDSLGQLTRLVDLDLALNDLVGPIPRSLSSVV
QIELYNNLTGEIPNLKSLRLLDASMNQLTGKIPDELCRVLESLNLYENNL
EGEVPASIALSPNLYELRIFGNRLTGELPRDLGRNSPLRWLDVSENEFSG
ELPADLCEKGELEELLIIHNSFSGAIPESLGDCKSLTRVRLAYNKFSGSV
PTGFWGLPHVYLLELNSFSGEIIGGASNLSLLILSNNQFTGSLPEEVGVL
NNLNQLSASGNKFSGSLPVSLMQLGELGTLDLHSNQFSGELTIKSWKLNE
LNLANEFSGRIPDEIGSLSVLNYLDLSGNQFSGKIPVSLSLKLNQLNLSY
NRLSGDLPYKNSFIGNPGLCWLLRLIFAAIVFVAGVAWFSKWTLMSFHKL
GFSEHEILESLEDNVIGAGASGKVYKVVLVAVKRLWFEAEVETLGKIRHK
NIVKLWCCCDCKLLVYEYMPNGSLGDLLHLLAWQTRFKIILDAAEGLSYL
HHDCVLPIVHRDIKSNNILIDGDYGARVADFGVAKSMSVIAGSCGYIAPE
YAYTLRVNEKSDIYSFGVVILEIVTRKRPDPELGEKDLVKWVCTTGIEHV
IDPKLEEISKILNVGLLCTSPLPINRPSMRRVVKMLQE
>HSL1_dicots_XP_006306677_Capsella_rubella
LNLQQVKFDDPLSSWPCRWSGVSCGVTSVDLSGANLAGPFPCRLLAHLSL
YNNSINSTLAACNRLQTLDLSQNFLTGEIPPTLLVHLDLTGNNFSGDIPA
SFGFENLEVLSLVYNLLDGPPFLGNISSLKMLNLSYNPFSPSRIPPEFGN
LTNLEVMWLTECHLVGQIPDSLGQLSKLVDLDLALNDLVGPIPRSLTNVV
QIELYNNLTGEIPNLKSLRLLDASMNQLTGKIPDELCRVLESLNLYENNL
EGELPASIATSPNLYEVRIFGNRLTGELPRDLGRNSPLRWLDVSENEFSG
ELPADLCEKGELEELLIIHNSFSGAIPESLGDCRSLTRVRLAYNRFTGSV
PTGFWGLPHVYLLELNSFSGEIIGGASNLSLLILSNNEFTGSLPEEIGVL
NNLNQISASGNKLSGSLPNSLMKLGELGTLDLHGNQFSGELTIKSWKLNE
LNLANEFSGRIPDEIGSLSVLNYLDLSGNLFSGKIPVSLNLKLNQLNLSY
NRLSGDLPYKNSFIGNPGLCWLLRSIFAAMVLVAGIAWFSKWTLMSFHKL
GFSEHEILESLEDNVIGAGASGKVYKVVLVAVKRLWFEAEVETLGKIRHK
NIVKLWCCCDCKLLVYEYMPNGSLGDLLHMLAWQTRFKIILDAAEGLSYL
HHDSVPPIVHRDIKSNNILIDGDYGARVADFGVAKSMSVIAGSCGYIAPE
YAYTLRVNEKSDIYSFGVVILEIVTRKRPDPELGEKDLVKWVCTTGIEHV
IDPKLEEISKILNVGLLCTSPLPINRPSMRRVVKMLQE
>HSL1_dicots_CDY34098_Brassica_napus
LNLQQVKLDDPLASWPCRWSGVYCGVTSIDLSGAKLSGPFPCHLLLQTLD
LSQNLLTGELPHTLLTSLDLTGNNFSGDIPASFGFENLEVLSLVYNLLDG
PPFLGNITSLKMLNLSYNPFTPGRIPPELGNLTSLEVLWLTECRLLGEIP
DSLGRLTELVDLDLALNDLVGPIPRSLKSVVQIELYNNLTGAIPELKSLR
LFDASMNQLTGSIPEELCRVLESLNLYENNLEGEVPESLASSPNLYELRL
FGNRFTGELPRDLGRNSPLKWLDVSQNEFSGELPPELCGKGELEELLIIH
NSFSGPLPESLGDCRSLTRVRLAYNRFSGQVPAGFWGLPHVYLLELNSFS
GEVIGGASNLSQLILTNNEFTGSLPEEIGSLDNLNQLSAGGNKFSGSLPD
SLMNLDELGTLDLHGNRFTGELSIKSWKLNQLNLANRFSGQIPVEIGNLS
VLNYLDLSGNLFSGNIPVSLSLKLNQLNLSYNRLTGELPYKNSFLGNPGL
CWVLRSIFAVMVFVAGLAWFSKWTLMSFHKLGFSEHEILESLEDNVIGAG
ASGKVYKVVLVAVKRLWFEAEVETLGKIRHKNIVKLWCCCDCKLLVYEYM
PNGSLGDLIHTLGWQTRFKIILDAAEGLSYLHHDCVPPIVHRDVKSNNIL
IDGDYGARVADFGVAKSMSGIAGSCGYIAPEYAYTLRVNEKSDIYSFGVV
ILEIVTRKRPAPELGEKDLVKWVCSTGVEHVIDPKLEEISKILNIGLLCT
SPLPINRPSMRRVVKMLQE
>HSL1_dicots_XP_009113661_Brassica_rapa
LNLQQVKLDDPLASWPCRWSGVYCGVTSIDLSGAKLSGPFPCHLLSDLSL
YDNDINSTLGACKSLQTLDLSQNLLTGELPHTLLTSLDLTGNNFSGDIPA
SFGFENLEVLSLVYNLLDGPPFLGNITSLKMLNLSYNPFTPGRIPPELGN
LTSLEVLWLTECRLLGEIPDSLGRLTELVDLDLALNDLVGPIPRSLKSVV
QIELYNNLTGAIPELKSLRLFDASMNQLTGSIPEELCRVLESLNLYENNL
EGEVPESLASSPNLYELRLFGNRFTGELPRDLGRNSPLKWLDVSQNEFSG
ELPPELCGKGELEELLIIHNSFSGPLPESLGDCRSLTRVRLAYNRFSGQV
PAGFWGLPHVYLLELNSFSGEVIGGASNLSQLILTNNEFTGSLPEEIGSL
DNLNQLSAGGNKFSGSLPDSLMNLDELGTLDLHGNRFTGELSIKSWKLNQ
LNLANRFSGQIPVEIGNLSVLNYLDLSGNLFSGNIPVSLSLKLNQLNLSY
NRLTGELPYKNSFLGNPGLCWVLRSIFAVMVFVAGLAWFSKWTLMSFHKL
GFSEHEILESLEDNVIGAGASGKVYKVVLVAVKRLWFEAEVETLGKIRHK
NIVKLWCCCDCKLLVYEYMPNGSLGDLIHTLGWQTRFKIILDAAEGLSYL
HHDCVPPIVHRDVKSNNILIDGDYGARVADFGVAKSMSGIAGSCGYIAPE
YAYTLRVNEKSDIYSFGVVILEIVTRKRPAPELGEKDLVKWVCSTGVEHV
IDPKLEEISKILNIGLLCTSPLPINRPSMRRVVKMLQE
>HSL1_dicots_XP_006415654_Eutrema_salsugineum
LNLQQVKLDDPLSSWPCRWSGISCAVTSVDLSGFNLAGPFPCRLLSYLSL
YNNSINSTLGACKSLRTLDLSQNLLTGEIPHTLLTSLDLTGNNFSGDIPA
SFGFENLEVLALVYNLLDGPPFLGNISSLKMLNLSYNPFTPSRIPPELGN
LTNLEVMWLTECHLIGQIPDSLGRLSRLVDLDLALNDLVGPIPRSLTSVV
QIELYNNLTGEIPNLKSLRLLDASMNQLTGSIPDELCRVLESLNLYENNL
EGEIPPSIASSPNLYELRIFGNRFTGELPRDLGRNSPLKWLDVSENEFSG
ELPADLCGKGELEELLIIHNSFSGAIPESLGDCRSLTRVRLAYNRFSGQV
PTGFWGLPHVYLLELNSFSGEIIGGASNLSLLILTNNQFTGSLPEEIGSL
NNLNELSASGNKLSGSLPDSLMNLGELGTLDLHGNRFSGELSIKSWKLNE
LNLANQFSGRIPDEIGSLSVLNYLDLSGNLFSGKIPVSLSLKLNQLNLST
NRLTGDLPYKNSFLGNPGLCWLLRSIFAAMVFVAGIAWFSKWTLMSFHKL
GFSEHEILESLEDNVIGAGASGKVYKVVLVAVKRLWFEAEVETLGKIRHK
NIVKLWCCCDCKLLVYEYMPNGSLGDLLHMLGWETRFKIILDAAEGLSYL
HHDCVPPIVHRDVKSNNILIDGDYGARVADFGVAKSMSVIAGSCGYIAPE
YAYTLRVNEKSDIYSFGVVILEIVTRKRPAPELGEKDLVKWVCTTGVEHV
IDPKLEEISKILNIGLLCTSPLPINRPSMRRVVKMLQE
>HSL1_dicots_KFK44719_Arabis_alpina
LNLQQVKLDDPLISWPCHWSGISCAVTSIDLSDSNLSGPFPCRLLSYLSL
YNNSINSTLSACSSLQTLDLSQNLLTGEIPHTLLTTLDLTGNNFSGEIPM
SFGFENLEVLSLVYNLLDGPPILGNITTLKMLNLSYNPFKPGRIPPELGN
LTNLQVMWLTECNLVGKIPDSLGRLSKLVDLDLALNDLTGTIPSSLASVV
QIELYNNLTGEIPNLKSLRLLDASMNQLTGKIPEELCGVLESLNLYENNL
EGEVPASIALSPNLYELRIFGNRLTGELPRDLGRNSPLKWLDVSENEFSG
ELPASLCEKGELEELLIIHNSFSGVIPESLGDCRSLTRIRLAYNRFSGEV
PSGFWGLPHVYLLELNSFSGEIIGGASNLSLLILSNNEFTGALPEEIGSL
NNLNQLSASGNKFSGSLPDSLMNLGELGTLDLHGNGFSGELTIKSWKLNE
LNLANRFSGRIPNEIGSLSVLNYLDLSGNLFSGEIPVSLNLKLNQLNLSN
NRLSGDLPYKNSFLGNPGLCWLLRSIFAAMVLVAGIAWFSKWTLMSFHKL
GFSEHEILESLEDNVIGAGASGKVYKVVLVAVKRLWFEAEVETLGKIRHK
NIVKLWCCCDCKLLVYEYMPNGSLGDLLHMLGWQTRFKIILDAAEGLSYL
HHDCVPPIVHRDVKSNNILIDGDYGARVADFGVAKSMSVIAGSCGYIAPE
YAYTLRVNEKSDIYSFGVVILEIVTRKRPAPELGEKDLVKWVCTTGVEHV
IDPKLEEISKILNIGLLCTSPLPINRPSMRRVVKMLLE
>HSL1_dicots_XP_010538183_Tarenaya_hassleriana
LNLQQVKLLDPLSSWPCRWYGVSCGVTSVDLSDANLAGPFPCRLLSFLSF
FNNSIASNLAACKSLEHLDLSQNLFTGKLPYTLLKYLDLTGNNFSGDIPA
SFGFQKLEVLSLVYNLLDGPPFLGNISSLRMLNLSYNPFRPGRIPPELGN
LTNLEVMWLTECNLVGKIPDSLGGLGRLTDLDLALNKLEGPIPSSLARVV
QIELYNNLSGKIPNLKSLRLLDASMNRLSGSIPDELCRVLESLNLYENEL
EGELPSTIALSPNLYELRIFRNRLTGELPRDLGKNSPLKWLDVSENGFSG
ELPATLCENGELEELLIIQNSFSGQIPQSLSDCRSLYRIRLGHNRLSDQV
PVAFWGLPHVYLLELNSFSGKIVSGASNLSMLIISNNEFSGSLPEEIGFL
DNLNQLSASDNKFSGSFPGSMVKLGGLSILDLHGNQFSGELPIESWKLNE
LNLANQFSGRIPNEIGSLSVLNYLDLSDNRFSGEIPLSLNLKLNQLNLSN
NRLSGEVPYKNSFLGNPGLCWLLRSIFAAVIFLVGAVWFSKWTLMSFHKL
GFSENEILESLEDNVIGIGASGKVYKVVLVAVKRLWFEAEVETLGKIRHK
NIVKLWCCCDCKLLVYEYMPNGSLGDLLHLLGWLTRYKIIFDAAEGLSYL
HHDCVPPIVHRDVKSNNILIDGDYGARIADFGVAKSMSVIAGSCGYIAPE
YAYTLRVNEKSDIYSFGVVMLEIVTRKRPDPELGEKDLVKWVCTTGIDHV
IDPKLEQISKVLNIGLLCTNPLPINRPSMRRVVKMLQE
>HSL1_dicots_KHN15495_Glycine_soja
LNLYQLKFDDPLSSWPCNWFGVTCDVTELDLSDTNIGGPFLCRLLVSVNL
FNNSINETLSLCKNLIHLDLSQNLLTGPLPNTLLKYLDLTGNNFSGSIPD
SFGFQNLEVLSLVSNLLEGPASLGNVSTLKMLNLSYNPFFPGRIPPEIGN
LTNLEVLWLTQCNLVGVIPASLGRLGRLQDLDLALNDLYGSIPSSLTSLR
QIELYNNLSGELPNLSNLRLIDASMNHLTGSIPEELCSLLESLNLYENRF
EGELPASIANSPNLYELRLFGNRLTGRLPENLGKNSPLRWLDVSSNQFWG
PIPATLCDKVVLEELLVIYNLFSGEIPSSLGTCQSLTRVRLGFNRLSGEV
PAGIWGLPHVYLLELNSFSGSIIAGAANLSLLILSKNNFTGTIPDEVGWL
ENLVEFSASDNKFTGSLPDSIVNLGQLGILDFHKNKLSGELPIRSWKLND
LNLANEIGGRIPDEIGGLSVLNFLDLSRNRFLGKVPHGLNLKLNQLNLSY
NRLSGELPYRSSFLGNPGLCWLLRTIFATLVFLVGVVWFSKWTLMSFHKL
GFSEDEILNCLEDNVIGSGSSGKVYKVVLVAVKKIWFDAEVETLGKIRHK
NIVKLWCCCDCKLLVYEYMPNGSLGDLLHSLDWPTRYKIAVDAAEGLSYL
HHDCVPAIVHRDVKSNNILLDGDFGARVADFGVAKSMSVIAGSCGYIAPE
YAYTLRVNEKSDIYSFGVVILELVTGKHPDPEFGEKDLVKWVCTTGVDHL
IDSRLEEICKVFNIGLMCTSPLPINRPSMRRVVKMLQE
>HSL1_dicots_XP_003528467_Glycine_max
LNLYQLKFDDPLSSWPCNWFGVTCDVTELDLSDTNIGGPFLCRLLVSVNL
FNNSINETLSLCKNLIHLDLSQNLLTGPLPNTLLKYLDLTGNNFSGSIPD
SFGFQNLEVLSLVSNLLEGPASLGNVSTLKMLNLSYNPFFPGRIPPEIGN
LTNLEVLWLTQCNLVGVIPASLGRLGRLQDLDLALNDLYGSIPSSLTSLR
QIELYNNLSGELPNLSNLRLIDASMNHLTGSIPEELCSLLESLNLYENRF
EGELPASIANSPNLYELRLFGNRLTGRLPENLGKNSPLRWLDVSSNQFWG
PIPATLCDKVVLEELLVIYNLFSGEIPSSLGTCLSLTRVRLGFNRLSGEV
PAGIWGLPHVYLLELNSFSGSIIAGAANLSLLILSKNNFTGTIPDEVGWL
ENLVEFSASDNKFTGSLPDSIVNLGQLGILDFHNNKLSGELPIRSWKLND
LNLANEIGGRIPDEIGGLSVLNFLDLSRNRFSGKVPHGLNLKLNQLNLSY
NRLSGELPYKSSFLGNPGLCWLLRTIFATLVFLVGVVWFSKWTLMSFHKL
GFSEDEILNCLEDNVIGSGSSGKVYKVVLVAVKKIWFDAEVETLGKIRHK
NIVKLWCCCDCKLLVYEYMPNGSLGDLLHSLDWPTRYKIAVDAAEGLSYL
HHDCVPAIVHRDVKSNNILLDGDFGARVADFGVAKSMSVIAGSCGYIAPE
YAYTLRVNEKSDIYSFGVVILELVTGKHPDPEFGEKDLVKWVCTTGVDHL
IDSRLEEICKVFNIGLMCTSPLPINRPSMRRVVKMLQE
>HSL1_dicots_XP_007159371_Phaseolus_vulgaris
LNLYQLKLDDPLSSWPCNWYGVTCAVTELDLSNTNIGGPFLCRLLLSINL
FNNSINQTLSLCLSLRHLDLSQNLLTGPLPATLLRYLDLTGNNFSGPIPD
SFGFQNLQVLSLVSNLLEGPPSLGNVSSLKMLNLSYNPFFPGRIPPELGN
LTNLEVLWLTQCNLVGVIPASLGNLNKLQDLDLALNDLYGSIPSSLTSLT
QIELYNNLSGELPNLTRLRLLDASMNHLTGRIPDELCSLLESLNLYENRF
EGELPASIADSENLYELRLFGNRLTGRLPANLGKNSQLRWLDVSSNQFWG
PIPATLCDKGALEELLVIYNLFSGEIPASLGTCQSLTRVRLGFNRLSGEV
PAGIWGLPRVYLLELNSFSGSIIAGAGNLSLLILSKNNFSGTIPDEVGWL
ENLVEFSASDNKFRGSLPDSIVNLGQLGILDFHNNRLSGELPIRSWKLND
LNLANEIGGKIPDEIGGLSVLNFLDLSSNRFSGKVPHGLNLKLNQLNLSY
NRLTGELPYRSSFLGNPGLCWLLRAIFATLVFLVGVVWFSKWTLMSFHKL
GFSEDEILNCLEDNVIGSGSSGKVYKVVLVAVKKIWFDAEVETLGKIRHK
NIVKLWCCCDCKLLVYEYMPNGSLGDLLHLLDWPTRCKIAVDSAEGLSYL
HHDCVPAIVHRDVKSNNILLDGDYGARVADFGVAKSMSVIAGSCGYIAPE
YAYTLRVNEKSDIYSFGVVILELVTGRRPDPEFGEKDLVKWVCTTGVDHL
IDSRLEEICKVFNIGLMCTSPLPVNRPSMRRVVKMLQE
>HSL1_dicots_XP_004505098_Cicer_arietinum
LNLYQFKLEDPLSSWPCNWYGVRCDVTELDLSDTNIQGPFTCRLLSSINF
FNNSINQTFNLCNNLVHLDLSQNLLTGPLPETLLRYLDLTGNNFSGPIPF
SFGFQKLEVLSLVSNLLEGPPSLGNLTTLKMLNLSYNPFFPGRIPSELGN
LTNLEVLWLTQCNLVGLIPDSLGKLKKLKDLDLALNDLYGSIPSSLTSLR
QIELYNNLSGELPNLTSLRLLDASMNHLTGSIPVELCSLLESLNLYENRF
EGELPASIADSPNLYELRLFGNRLTGKLPENLGKRSPLRWLDVSSNQFWG
SIPASLCDLGELEELLMIYNLFTGEIPASLGTCQSLTRVRLGYNRFSGEV
PAGIWGLPHVNLLELNSFTGSIIAGAGNLSLLILSENNFSGTVPDEIGWV
ENLVEFSAGDNMFTGSLPDSIVNLGQLGILDFHNNKLSGEMPIGSWKLND
LNLANEIGGKIPDEIGSLSVLNFLDLSKNQFSGKIPHGLNLKLNQLNLSY
NRLSGELPYRSSFVGNPGLCWLLRTIFTIFVFLVGVVWFSKWTLMSFHKL
GFGEDEILNCLEDNVIGSGSSGKVYKVVLVAVKKIWFDAEVETLGKIRHK
NIVKLWCCCDCQLLVYEYMPNGSLGDLLHLLDWPTRYKIAVDAADGLSYL
HHDCVPPIVHRDVKSNNILLDGDFGARVADFGLAKSMSIIAGSCGYIAPE
YAYTLRVNEKSDIYSFGVVILELVTGRRPDPEFGEKDLVKWVCTTGVDHV
LDSRLEEICKVFNIGLMCTSPLPINRPSMRRVVKMLQE
>HSL1_dicots_KEH30979_Medicago_truncatula
LNLYQFKLDDPLSSWPCNWYGVRCDVTELNLSNTNIQGPFTCRLLSSINL
FNNSINQTFSLCQNLIHLDLSQNLLTGSLPETLLIYLDLTGNNFSGPIPL
SFGFKSLEILSLVSNLLEGPPSLGNITSLKMLNLSYNPFYPGRIPPEIGN
LTNLEVLWLTQCNLVGVIPETLGKLKKLKDLDLALNDLYGSIPSSLTSLM
QIELYNNLSGELPNLSSLRLLDASMNHLTGRIPAELCSLLESLNLYENRF
EGELPASIANSPNLYELRLFGNRLTGRLPENLGKRSPLRWLDVSSNQFWG
NIPASLCDFGELEEVLMIYNLFTGEIPASLGTCQSLTRVRLGFNRFSGEV
PAGIWGLPHVYLLELNSFSGSIIAGAGNLSLLILSKNNLSGTVPDEVGWL
ENLVEFSAGDNMFTGSLPDSLVNLGQLGILDFHNNRLSGELPIHSWKLND
LNLANEIGGKIPDEIGSLSVLNFLDLSRNQFSGKIPHGLNLKLNQLNLSY
NRFSGELPYRLSFLGNPGLCWLLRAIFALLVFLVGVVWFSKWTLMSFHKL
GFGEDEILNCLEDNVIGSGSSGKVYKVVLVAVKKIWFDAEVDTLGKIRHK
NIVKLWCCCDCQLLVYEYMQNGSLGDLLHLLDWPTRYKIAVDAADGLSYL
HHDCVPPIVHRDVKSNNILLDGDFGARVADFGLAKSMSIIAGSCGYIAPE
YAYTLKVNEKSDIYSFGVVILELVTGRRPDPEFGEKDLVKWVCTTGVDHV
LDSRLEEICKVFNIGLMCTSPLPINRPSMRRVVKMLQE
>HSL1_dicots_XP_010057361_Eucalyptus_grandis
LNLHGAKLSDQLAAWPCGWPGVGCDVVSVDLSGANLRGPFPCRLLTFLSF
FNNSITSLSACRSLVHLDLGQNLLAGDLPASLLAYLDLSANNFSGDIPAS
FGFPRLEVLSLVNNLLDGPGFLGNVSTLKMLNISYNPFAPGRIPPELGNL
TNLEVLWLTECGLTGKIPESLGRLKRLTDLDLAFNYLEGPIPSSLESVVQ
IELYNNLTGELPKLTALRLLDASMNRLTGTIPDELTRLLESLNLYENQFS
GELPASIADSPNLNELRLFNNHLTGELPKNLGQNAPLQYIDVSTNNFSGE
IPASLCAKGELEELLMIENSFSGPIPEALGRCQRLTRVRLGNNRLSGEVP
SSFWGLPRVSLLELNKLSGPIIARASNLSVLSLSRNEFTGPLPKGIGTIV
RLLDFSASENKLTGSLPESILNLGQLGRLDLRSNDLSGELPIRHWKLNEL
DLANRLSGSIPAEIGGLSVLNYLDLSGNQFSGKVPAELNLKLNQLNLSYN
SLSGPLPYKNSFLGNPGLCWLLRSIFAGLVFIVGVGWFSKWTLMSFHKLG
FSEDEILDCLEDNVIGTGASGKVYKVVLVAVKKLWFDAEVKTLGKIRHKN
IVKLWCSCDCKLLVYEYMPNGSLGDLLHLLDWPTRYRIAVDAAEGLSYLH
HDCVPPIVHRDVKSNNILLDADFGARVADFGVAKSMSVIAGSCGYIAPEY
AYXEKSDTYSFGVVLLELVTGRRPDPEFGEKDLVKWVCITGVDQVIDRKL
EDVCKVLNIGLQCTSPLPINRPSMRRVVKMLQE
>HSL1_dicots_XP_006343221_Solanum_tuberosum
INLHTIKFDDPFSNWPCNWFGVKCDVTSIDLSNTNIAGPFPCRLIKYISF
YNNSINSTLSACKSLVHLDLAQNLLVGSLPSSLLKYLDLTGNNFTGEIPA
RFGFRRLEVLGLVENLLTGPLEIGNISSLKQLNLSYNPFSPGRIPPEIGN
LTNLEVLWLTDCGLIGEVPGTLRGLNKLVNLDLALNNLYGPIPSWLTSVE
QIELYNNFSGEFPDMTSLRRVDLSMNRVTGSIPSGLCELLDSLNLYENQL
YGELPIAIANSPNLYELKLFGNRLNGTLPKDLGKFSPLVWIDVSNNEFSG
EIPMNLCGNGVLEEVLMIDNSFSGGIPVSLSQCRSLLRVRLAHNKFSGDV
PVEFWGLPRLLLLELNSFSGVIIAGASNLSALILSKNEFSGNIPEEIGFL
ESLVDFVGNDNKFSGSLPVSIVNLEQLGRMDFHNNELSGKFPVHSLKLNE
LNFANDLSGEIPREIGSLSVLNYLDLSGNKFSGEIPVALNLKLNQLNLSN
NGLSGGIPYKNSFLGNPGLCWLLRLLFAVLVFVVGVVSFSKWTLTSFHKL
GFDEYEVLEALEDNLIGSGSSGKVYKVVLAAVKKLSFEAEVETLGKIRHK
NIVRLWCCCGCKLLVYEYMPNGSLGDLLHLLDWPKRFKIAMDAAEGLSYL
HHDCAPPIVHRDLKSNNILLDGEFGARVADFGVAKSMSVIAGSCGYIAPE
YAYTLQVNEKSDIYSFGVVILELVTGKLPGPEYGEKDLVKWVCATGIDHV
IDPKLEDISKVLKIGLLCTSPLPINRPSMRKVVKMLQE
>HSL1_dicots_XP_004234101_Solanum_lycopersicum
INLHTIKFDDPFSNWPCNWYGVKCDVTSIDLSNTNIAGPFPCRLIKYISF
YNNSINSTLSACKSLVHLDLAQNLLVGSLPSSLLKYLDLTGNNFTGEIPA
SFGFRRLEVLGLVENLLTGPPEIGNISSLKQLNLSYNPFSPGRVPPEIGN
LTNLEVLWLTDCGLIGEVPGTLRGLNKLVNLDLALNNLYGPIPSWLTSVE
QIELYNNFSGEFPNMTSLRRVDVSMNRVTGSIPNGLCELLESLNLYENQL
YGELPVAIANSPNLYELKLFGNSLNGTLPEDLGKFSPLVWIDVSNNEFSG
EIPVNLCGNGVLEEVLMIDNSFSGGIPQSLSQCRSLLRVRLAHNKFSGDV
PVEFWGLPRLSLLELNSFSGGIIAGASNLSALILSKNEFSGNIPEEIGFL
ESLVDFVGNDNKFSGSLPVSIVNLEQLGRMDFHNNELSGKFPVHSLKLNE
LNLANDLSGEIPREIGSLSVLNYLDLSGNKFSGEIPVALNLKLNQLNLSN
NGLSGGIPYKNSFLGNPGLCWLLRLLFAVLVFVVGVVSFSKWTLTSFHKL
DFNEFEVLRALEDNLIGSGSSGKVYKVVLAAVKKLSFDAEVETLGKIRHK
NIVRLWCCCGCKLLVYEYMPNGSLGDLLHLLDWPKRFKIATDTAEGLSYL
HHDCAPPIVHRDFKSNNILLDGEFGARVADFGVAKSMSVIAGSCGYIAPE
YAYTLQVNEKSDIYSFGVVVLELVTGKLPGPEYGEKDLVKWVCATGINHV
IDPKLEDISKVLQIGLLCTSPLPINRPPMRKVVKMLQE
>HSL1_dicots_XP_009621303_Nicotiana_tomentosiformis
LNLHNVKFDDPLSNWPCNWFGITCDVTSLDLANANVAGPFPCRLLRYISL
YNNAVNSTLSGCESLEHLDLAQNFLVGTLPASLLKYLDLSGNNFTGDIPA
SFGFRQLEVLGLVGNLLDGPAFLGNISTLKQLNLSYNPFSTGRIPPELGN
LTNLEVLWLSDCNLVGEVPDTLGRLKNIVDLDLAVNYLDGPIPSWLTNAE
QIELYNNFTGELPKMTALRRLDVSMNRVTGTVPRELCELLESLNLYENQM
FGELPQGIANSPNLYELRLFHNRFNGSLPKDLGKNSPLLWIDVSENKFSG
ELPENLCGKGFLEELLMIDNLLTGEIPASLSECRSLLRVRLAHNQFSGDV
PAGFWGLPHLSLLELNSLSGDIIASASNLSALILSKNKFSGPIPEEIGSL
ENLLDFVGNDNLFSGPLPASLVMLGQLGRLDLHNNELIGELPIHSLKLNE
LNLANDLSGAIPKEIGSLSVLNYLDLSGNQFSGKIPMELNLKLNQLNLSN
NDLSGDIPYKSSFFGNAGLCWLLRLLFAGLVFVVGVVWFSKWTLMSFHKL
GFNEYEILDALEDNLIGSGASGKVYKVVLVAVKKILFEAEVETLGKIRHK
NIVKLWCCCDCKLLVYEYMPNGSLGDLLHLLDWPMRYKIAMDAAEGLSYL
HHDCAPPIVHRDVKSNNILLDGDFGARVADFGVAKSMSVIAGSCGYIAPE
YAYTLRVNEKSDIYSFGVVILELVTGKRPDPEFGEKDLVKWVCSTGVDHV
IDPKHEEICKVLNIGLLCTSPLPINRPSMRRVVKMLQE
>HSL1_dicots_XP_009780494_Nicotiana_sylvestris
LNLHNVKFDDPLSNWPCNWFGITCDVTSLDLANANVAGPFPCRLLRYISL
YNNAVNSTLSGCESLEHLDLAQNLLVGTLPASLLKYLDLGGNNFTGDIPS
SFGFRQLEVLGLVGNLLDGPAFLGNISTLKQLNLSYNPFSTGQIPPELGN
LTNLEVLWLSDCNLVGEVPDTLGRLKKIVDLDLAVNYLDGPIPSWLTSAE
QIELYNNFTGELPKMTALRRLDVSMNRVTGTVPRELCELLESLNLYENQM
FGELPQGIANSPNLYELRLFHNRFNGSLPKDLGKNSPLLWIDVSENKFSG
EIPENLCGKGFLEELLMIDNVLTGEIPASLSECRSLLRVRLAHNQLSGDV
PAGFWGLPHLSLLELNSLSGDIIASASNLSALILSKNKFSGPIPEEIGSL
ENLLDFVGNDNQFSGALPASLVMLGQLGRLDLHNNELNGELPIHSLKLNE
LNLANYLSGAIPKEIGGLSVLNYLDLSGNQFTGKIPMELNLKLNQLNLSN
NDLSGDIPYRSSFLGNAGLCWLLRLLFAGLVFVVGVVWFSKWTLMSFHKL
GFNEYEILDALEDNLIGSGASGKVYKVVLVAVKKILFEAEVETLGKIRHK
NIVKLWCCCDCKLLVYEYMPNGSLGDLLHLLDWPMRYKIAMDAAEGLSYL
HHDCAPPIVHRDVKSNNILLDGDFGARVADFGVAKSMSVIAGSCGYIAPE
YAYTLRVNEKSDTYSFGVVILELVTGKRPDPEFGEKDLVKWVCSTGVDHV
IDPKHEEICKVLNIGLLCTSPLPINRPSMRRVVKMLQE
>HSL1_dicots_EYU28016_Erythranthe_guttata
LNLQRAKFDDPLSDWPCKWNGVVCDVVSLDLSSSNLSGPFPCRLLSFISL
YDNFINSTLALCQSLEHLDLAQNYLTGALPTGLLRYLDLTGNNFSGIIPE
TFGFQKLEVLSLVENLLEGPAFFGNVSSLKQLNLSYNPFSPGRIPPELGN
LTNLEVLWLTETNLVGEIPDSLGRLGRLTDLDLAYNSLTGPIPSSLTSVV
QLELYNNLSGELPNMKSLRRLDASMNELTGRIPAELCELLESLNLYENNL
LGELPDRIADSPNLYELRLFQNQLSGKLPPNLGKSSPLRWIDVSTNKFSG
QIPEGLCLNGGLEELLLIENSFSGVIPPTLAECRSLLRVRLGHNNFSGEV
PAGFWGLPHVSLLELNSFSGGIIAGASNLSQLILSGNDFSGSIPEEIGFL
DSLLEVSVNDNKLSGSLPVSIVNLGQLVKLDLHNNELSGKIPVHSWKLNE
LNLANDFSGDIPDEIGELSDLNYLDLSGNQFSGKIPVSLNLKLNRFNLSN
NRLSGDIPYKDSFVGNPALCWLLRSIFAGLVLIIGLIWFSKWTLMSFHKL
GFSEDEIMNALEDNVIGSGSSGKVYKVVLVAVKKLWFDAEVETLGKIRHK
NIVKLWCCCDCKLLVYEYMLNGSLGDLLHLLDWPIRFKIAMDAAEGLSYL
HHDCAPPIVHRDIKSNNILLDSEYGARVADFGVAKSMSVIAGSCGYIAPE
YAYTLRVNEKSDIYSFGVVILELVTGKLPDPEFGEKDLVKWVCTTGVDHV
IDPKLDEICRVLNIGLLSTSPLPINRPSMRRVVKMLQE
>HSL1_dicots_XP_011096363_Sesamum_indicum
LNLLRAKFDDPFSGWPCKWNGVVCDVVSLDLSSSNLSGPFPCRLLSFISL
YDNFINSTLALCQSLEHLDLAQNYLTGELPRRLLKYLDLTGNNFSGVIPD
SFGFQKLEVLALVENLLEGPAFLGNVSTLKQLNLSYNPFSPGRIPPALGN
LTNLEVLWLTETNLVGEIPTSLGRLAKLTDLDLAYNSLTGQIPSSLTSAV
QVELYNNLTGEIPNMTSLRRLDASMNELTGTIPAELCELLESLNLYENNL
RGELPDGIAKSPNLYELRLFQNQLSGELPPNLGKSSPLRWVDVSTNKFSG
QIPENLCANGALEELLLIENSFSGEIPATLAECRSLLRVRLGRNSFSGEV
PAGFWGLPHVSLFELNSFSGGIIAGASNLSQLILSSNKFSGSVPEEIGFL
DSLLEISVNDNILSGSLPSSIVNLGQLVKLDLHNNELSGKIPIHSWKLNE
LNLANEFSGDIPDEIGDLAVLNYLDLSGNRFSGKIPVGLNLKLSRLNLSN
NHLSGDIPYKDSFFGNPGLCWFLRSIFAAMVLIVGVIWFSKWTLMSFHKL
GFSEDEILDALEDNVIGSGSSGKVYKVVLVAVKKLWFDAEVETLGKIRHK
NIVKLWCCCDCKLLVYEYMPNGSLGDLLHLLDWPIRFKVALDAAEGLSYL
HHDCAPPIVHRDVKSNNILLDADYGARVADFGVAKSMSVIAGSCGYIAPE
YAYTLRVNEKSDIYSFGVVILELVTGKLPDPEFGEKDLVKWVCTLGIDHV
IDPKLDEICRVLNVGLLCTSPLPINRPSMRRVVKMLQE
>HSL1_dicots_CDO99488_Coffea_canephora
LNLQQLKFDDPFSDWPCKWRGVTCDVTSLDFSNANLAGPFPCRLLTSISF
YNNSVNSTLPLCRTIVHLNLAQNLLTGKLPSSVLKYLDLTGNNFSGEIPG
SFGFRQLEVLGLVDNLIEGPAFLGNISTLKQLNLSYNPFFPGRIPPELGN
LTNLETLWLTQCNLIGEIPDSLGRLSRLTDLDLALNALGGPLPSSLTSVV
QIELYNNLTGELPKMTALRRIDASMNGLTGTIPTELCELLESLNLYENSF
EGELPESIANSTNLYELRIFQNNLTGALPKDLGKNSPLLWLDVSSNNFSG
EIPANLCEKGVLLELLMIDNSFSGEIPASLGQCQSLNRVRLANNNFSGAV
PDGLWGLPHVSLLDLNSFSGGIVASASNLSSLILSSNKFSGDIPEEIGFL
ETLLEFSGNDNVFSGFLPGSIVNLGQLGKLDLHDNALSGELPIHSWKLNE
LNLANDLSGNIPPQIGSLSVLNYLDLSGNRLTGKIPNELNLKLNQLNLSN
NRLSGDIPYRNSFLGNPGLCWLLKSIFAGVVLIMGVLWFSKWTLMSFHKL
GFSEYEILDALEDNVIGSGSSGKVYKVGLVAVKKLWFAAEVETLGKIRHK
NIVKLWCCCDCKLLVYEYMPNGSLGDLLHLLDWPIRYKIAMDAAEGLAYL
HHDCVPPIVHRDVKSNNILLDGDFGARVADFGVAKSMSVIAGSCGYIAPE
YAYTLRVNEKSDIYSFGVVILELITGRLPDPEYGEKDLVKWVCTTGIDHV
IDTKLEEICKVLNVGLLCTSPLPINRPSMRRVVKMLQE
>HSL1_dicots_Actinidia_chinensis_Achn219191
LNLQRVKFDDPFSTWPCNWVGVTCDVNSLDLSSANIAGPFPCRLLTFLSL
YNNSINSSLSECQSLEHLDLAQNLLTGELPTTILKDLDLAGNNFSGAIPA
SFGFRRLEVLSLVENLLDGPAFLGNISTLKQLNLSYNPFSPGQVPPELGN
LTNLEILWLTQCNLVGPIPDSLGQLKQLTDLDLALNNLNGPIPSSLTSVV
QIELYNNLTGELPNMTALRLLDASMNELNGTIPDELCSLLESLNLYENQF
EGNLPETIAKSPNLYELRLFQNRLNGDLPRDLGKNSPLLWVDVSSNQFSG
EIPASLCEKGVLEELLMIQNSFSGEIPASLGECRSLTRLRLGNNNFSGEV
PAAIWGLPHIYLLELNSFSGEIITGASNLSALILSRNKFSGDIPEEIGWL
ENLMEFTGSDNHFTGSLPASIVKLEQLGTLDLHNNGLSGEFPIHSWKLNE
LNLANDFSGNIPDEIGALSVLNYLDLSGNQFSGKIPLGLNLKLNELNLSN
NWLSGDIPYKDSFLGNPGLCWLLRSIFAGLLLIVGVAWFSKWTLMSFHKL
SFNEFEILDCLEDSVIGSGSSGRVYKAVLVAVKKLWFEAEVETLGKIRHK
NIVKLWCCCDCRLLVYEYMPNGSLGDLLHLLDWPTRFKIALDAAEGLSYL
HHDCVPPIVHRDVKSNNILLDGDFGARVADFGVAKSMSVIAGSCGYIAPE
YAYTLRVNEKSDIYSFGVVILELVTGRLPDTEFGEKDLVKWVCTTGLDHV
LDPKLDELRKVLNIGLLCTSPLPINRPSMRRVVKMLQE
>HSL1_dicots_XP_002278698_Vitis_vinifera
INLQRVKFADPLSNWPCNWYGVTCDVNSLDLSNTYIAGPFPCRLLHSLSL
YNNSINSTLSTCQSLEHLNLGQNLLTGALPSTLLRHLDFTGNNFSGDIPE
SFGFRRLEVLSLVGNLMDGPPFLGNISTLKQLNLSYNPFAPSRIPPELGN
LTSLEILWLTQCNLVGPIPDSLGRLKRLTDLDLALNYLHGPIPSSLSSVV
QIELYNNLSGGLPNLTTLRLFDASTNELDGTIPDELCQLLESLNLYENRF
EGKLPESIADSPNLYELRLFQNRLSGVLPKDLGKKSPLLWLDISYNQFSG
AIPASLCSKGVLEELLLIHNSFSGEIPASLSECSSLTRVRLGNNQLSGEV
PAGFWGLPRVYLLELNLFSGQIIASASSLQLLIIWKNSFSGTIPDEVGGL
ENLVDFSGSDNQFSGPLPASIVNLRQLGKLDLHNNKLSGELPIHTWKLNM
LNLRNGFSGNIPKEIGTLSILNYLDLSENRFSGKIPDGLNLKLNEFNFSN
NRLSGDIPYRDNFLGNPGLCWVLRCIFAAAVLIVGVGWFSKWTLMSFHKL
GFSEYEILDCLEDNVIGSGGSGKVYKAVLVAVKKLWFEAEVDTLGKIRHK
NIVKLWCCCDCKLLVYEYMPNGSLGDLLHLLDWPTRYKIALDAAEGLSYL
HHDCVPPIVHRDVKSNNILLDGDFGARVADFGVAKSMSVIAGSCGYIAPE
YAYTLRVNEKSDLYSFGVVILELVTGRHPDAEFGEDLVKWVCTTGVDHVL
DPKLEEICKVLNIGILCTSPLPINRPSMRRVVKMLQD
>HSL1A_monocots_CDM82468_Triticum_aestivum
LNLLDAKLTLADWPCGWTGVSCVTEVSLPNANLNGSFPCRLLQSLNLREN
YIGPDIAGCKALVRLDLYMNTLVGPLPDALLVYLSLEANNFSGPIPESFG
FKKLQSLSLVNNLLGGPVFLGRVATLRELNMSYNTFAPGPVPAELGDLTA
LRVLWLAGCNLVGSIPASLGRLANLTDLDLSLNALTGPIPPELTSAVQIE
LYNNLSGPIPKLAELRSIDISMNRLGGAIPHDLFEALESLHLYLNSLTGP
VPESAAKASSLVELRLFSNRLNGTLPADLGKNTPLVCLDLSDNSISGEIP
RGICDRGELEELLMLNNVLTGHIPEGLGRCHRLRRVRLSKNWLDGNVPGA
VWGLPHMALLELNQLAGEIIAGAANLSKLVISNNRLTGSIPSEIGSVAKL
YELSADGNMLSGPLPSSLGSLAELGRLVLHNNSLSGQLLIRSWKLSELNL
ANGFTGAIPPELGDLPVLNYLDLSGNRLTGQVPAQLNLKLNQFNVSNNQL
SGQLPYRSSFLGNPGLCWMMRSIFAAVVLVAGVAWFSKWTLTSFHKVSFS
EHDILDCLEDNVIGSGASGKVYKAVLVAVKKLWFEAEVRTLGKIRHKNIV
KLLCCCDSKMLVYEYMPNGSLGDVLHLLDWPTRYKIALDAAEGLSYLHQD
CVPVIVHRDVKSNNILLDAEFSACVADFGVAKSMSVIAGSCGYIAPEYAY
TLRVNEKSDIYSFGVVLLELVTGKPPDPEFGEKDLVKWVCSTGVEHVLDS
RLEEISRVLNIGLICASSLPINRPAMRRVVKMLQE
>HSL1A_monocots_BAJ96356_Hordeum_vulgare_subsp_vulgare
LNLLDAKLTLADWPCGWTGVSCVTEVSLPNANLTGSFPCRLLQSLNLREN
YIGPDIAGCKALVRLDLYMNTLVGPLPDALLVYLSLEANNFSGPIPDSFG
FKKLQSLSLVNNLLGGPAFLGRISTLRELNMSYNPFAPGPVPAELGDLTA
LRVLWLASCNLVGSIPASLGRLANLTDLDLSLNALTGPIPPGLTSAVQIE
LYNNLSGTIPKLAELRSIDISMNRLGGAIPDDLFEALESLHLYLNSLTGP
VPDSAAKASSLVELRLFSNRLNGTLPADLGKNTPLVCLDLSDNSISGEIP
RGICDRGELEELLMLNNALTGRIPEGLGRCHRLRRVRLSKNRLDGDVPGA
VWGLPHLALLELNQLAGEIIAGAANLSKLVISNNRLTGSIPSEIGSVAKL
YELSADGNMLSGPLPSSLGSLAELGRLVLHNNSLSGQLLIRSWKLSELNL
ANGFTGAIPPELGDLPVLNYLDLSGNRLTGQVPAQLNLKLNQFNVSNNQL
SGQLPYRSSFLGNPGLCWMMRSIFAAVVLVAGVAWFSKWILTSFHKVSFS
EHDILDCLEDNVIGSGASGKVYKAVLVAVKKLWFEAEVRTLGKIRHKNIV
KLLCCCDSKMLVYEYMPNGSLGDVLHLLDWPTRYKIALDAAEGLSYLHQD
CVPAIVHRDVKSNNILLDAEFSACVADFGVAKSMSVIAGSCGYIAPEYAY
TLRVNEKSDIYSFGVVLLELVTGKPPDPEFGEKDLVKWVCSTGVEPVLDS
RLEEISRVLNIGLICASSLPINRPAMRRVVKMLQE
>HSL1A_monocots_EMS53072_Triticum_urartu
IAGCKALVRLDLYMNTLVGPLPDALLVYLSLEANNFSGPIPESFGFKKLQ
SLSLVNNLLGGPAFLGRVSTLRELNMSYNPFAPGPVPAELGDLPALRVLW
LAGCNLVGSIPASLGRLANLTDLDLSLNALTGPIPPQLTSAVQIELYNNL
SGPIPKLAELRSIDISMNRLGGAIPDDLFKALESLHLYLNSLTGPVPESA
AKASSLVELRLFSNRLNGTLPADLGKNTPLVCLDLSDNSISGEIPRGICD
RGELEELLMLNNALTGRIPEGLGRCHRLRRVRLSKNRLDGDVPGAVWGLP
HMALLELNQLSGEIIAGAANLSKLVISNNRLTGSIPSEIGSVAKLYELSA
DGNMLSGPLPSSLGSLAELGRLVLHNNSLSGQLLIRSWKLSELNLANGFT
GAIPPELGDLPVLNYLDLSGNRLTGQVPAQLNLKLNQFNVSNNQLSGQLP
YRSSFLGNPGLCWMMRSIFAAVVLVAGVAWFSKWTLTSFHKVSFSEHDIL
DCVEDNVIGSGASGKVYKAVLVAVKKLWFEAEVRTLGKIRHKNIVKLLCC
CDSKMLVYEYMPNGSLGDVLHLLDWPTRYKIALDAAEGLSYLHQDCVPAI
VHRDVKSNNILLDAEFSACVADFGVAKSMSVIAGSCGYIAPEYAYTLRVN
EKSDIYSFGVVLLELVTGKPPDPEFGEKDLVKWVCSTGVEHVLDSRLEEI
SRVLNIGLICASSLPINRPAMRRVVKMLQE
>HSL1A_monocots_EMT27407_Aegilops_tauschii
MSYNPFAPGPVPAELGDLTALRVLWLAGCNLVGSIPASLGRLANDLDLSL
NALTGPIPPELASAVQIELYNNLSGPIPKLAELRSIDISMNRLGGAIPDD
LFDALESLHLYLNSLTGPVPESAAKASSLVELRMFSNRLNGTLPADLGKN
TPLVCLDLSDNSVSGEIPRGICDRGELEELLMLNNALTGRIPEGLGRCHR
LRRVRLSKNRLDGDVPGAVWGLPHLALLELNQLAGEIIAGAANLSKLVIS
NNRLTGSIPSEIGSVAKLYELSADGNMLSGPLPSSLGSLAELGRLVLHNN
SLSGQLLIRSWKLSELNLANGFTGAIPPELGDLPVLNYLDLSGNRLTGQV
PAQLNLKLNQFNVSNNQLSGQLPYRSSFLGNPGLCWMMRSIFAAVVLVAG
VAWFSKWTLTSFHKVSFSEHDILDCLEDNVIGSGASGKVYKAVLVAVKKL
WFEAEVRTLGKIRHKNIVKLLCCCDSKMLVYEYMPNGSLGDVLHLLDWPT
RYKIALDAAEGLSYLHQDCVPAIVHRDVKSNNILLDAEFSACVADFGVAK
SMSVIAGSCGYIAPEYAYTLRVNEKSDIYSFGVVLLELVTGKPPDPEFGE
KDLVKWVCGTGVEHVLDSRLEEISRVLNIGLICASSLPINRPAMRRVVKM
LQE
>HSL1A_monocots_XP_003566237_Brachypodium_distachyon
LNLLDAKLTVPLADWPCNWTGVSCDVTGLSLPGANINGSFPCRVLQSLDL
SNNYIGPDMAGCKALARLDLSVNSLVGTLPGALLVYLNLEGNNFSGPIPD
SFGFPKLESLSLVYNLLGGPSFFGAVPTLRELNLSYNPFAPGPVPAELGD
LAALRVLWLAGCNLVGHIPASLGRLRNLTDLDLSTNALTGPIPPELASAV
QIELYNNLSGAIPKLAELRSIDIAMNRLDGAIPDDLFDALETVHLYSNSL
TGPVPESAAKAPSLVELRLFTNRLNGTLPSDLGKNTPLVCLDLSDNSISG
EIPRGICDRGELEELLMLDNALTGRIPEGLGRCHRLRRVRLSNNRLDGDV
PGAVWGLPHIALLELNRLTGEIIAGAANLSKLVISNNRLSGSIPSEIGSA
AKLYEFSADGNMLSGPLPSSLGSLAELGRLVLRNNSLSGQLLFHSWKLSE
LNLANSFTGGIPPELGDLPVLNYLDLSGNRLSGEVPIQLNLKLNQFNVSN
NQLSGQLPYRSSFVGNPGLCWMMRSIFAAVVLVAGIAWFSKWTLTSFHKL
SFSEYDILDCLEDNVIGSGASGKVYKAVLVAVKKLWFEAEVRTLGKIRHK
NIVKLLCCCDCKLLVYEYMPNGSLGDVLHLLDWPTRYKVALDAAEGLSYL
HQDCVPAIVHRDVKSNNILLDAEFGACVADFGVAKSMSVIAGSCGYIAPE
YAYTLRVNEKSDIYSFGVVLLELVTGKPPDPEFGEKDLVKWVCSTGVEPV
LDSKLEEISRVLNIGLMCASSLPINRPAMRRVVKMLQE
>HSL1A_monocots_XP_008655811_Zea_mays
LNLLEAKLTVPLADWPCAWTGVTCDVTAVSLPNLNLTGSFPCRLLRSVDL
NTNYIGPDLARCASLQRLDLSMNALVGPLPDALLLYLNLDSNNFSGPIPD
SFAFRKLQSLSLVYNLLGGPPFLGAVATLLELNLSYNPFAPGPVPATLGG
LSDLRVLWLAGCNLIGPIPPSLGRLANLTNLDLSTNGLTGPIPPELASAL
QIELYNNLTGPIPNLKELRAIDLAMNRLDGAIPEDLFHALETVHLYSNKL
TGPVPDSVARAPSLVELRLFANSLNGALPADLGKNAPLVCLDVSDNSISG
EIPRGVCDRGELEELLMLDNHLSGHIPEGLARCRRLRRVRLSSNRIAGDV
PDAVWGLPHMSLLELNQLTGEIIAGAANLTKLVLSNNRLTGSIPSEIGSV
SNLYELSADGNMLSGPLPGSLGGLAELGRLVLRNNSLSGQLLIQSWKLSE
LSLANGFTGSIPPELGDLPVLNYLDLSGNELSGEVPMQLNLKLNQFNVSN
NQLRGPLPYRSSFLGNPGLCWMMRSIFAAAILVAGVAWFSKWTLTSFHKL
SFSEYEILDCLEDNVIGSGASGKVYKAVLVAVKKLWFEAEVRTLGKIRHK
NIVKLWCCCDCKLLVYEYMANGSLGDVLHLLDWATRYKVALDAAEGLSYL
HHDSVPAIVHRDVKSNNILLDAEFSARVADFGVAKAMSVIAGSCGYIAPE
YAYTLRVTEKSDTYSFGVVLLELVTGKPPDVEFGEKDLVKWVCSTGVEHV
LDSRLEEMVRVLHIGLLCASSLPINRPAMRRVVKMLQE
>HSL1A_monocots_XP_004967337_Setaria_italica
LNLLDAKLTVPLADWPCNWTGIDCDVTGISLPSLNLAGSFPCRILRSIDL
SDNYIGPDLARCTALVRLDISTNDLVGPLPDALLLYLNLQSNNFSGPIPD
SFAFAKLQSLSLVYNLLGGPGFLGAVATLRELNLSYNPFAPGPLPPRLGD
LSALRVLWLAGCNLVGAIPPSLGRLTNLTDLDLSTNALTGPIPPELTSAI
QIELYNNLSGPIPKLQDLRGIDFAMNKLHGAIPEDLFRALETVHLYANAL
TGPVPESVASAPSLSELRLFANRLNGTLPADLGRTTPLVCIDLSDNAISG
EIPPGICDRGELQELLMLDNMLSGRIPDALGRCRSLRRVRLSNNRLAGDV
PDAVWGLPHMSLLELNQLTGQIIAGAANLSKLVLSNNRLTGSIPSDIGSV
SKLYELSADGNMLSGPLPSSLGGLPELGRLVLRNNSLSGQLLIDSWKLSE
LNLANGFTGSIPPELGDLPVLNYLDLSGNQLTGEVPMQLNLKLNQFNVSD
NQLRGPLPYRNSFLGNPELCWMMRSIFAAVILVAGVAWFSKWTLTSFHKL
SFSEYEILDCLEDNVIGSGASGKVYKVVLVAVKKLWFEAEVRTLGKIRHK
NIVKLWCCCDCKLLVYEYMPNGSLGDVLHLLDWATRYKIALDAAEGLSYL
HHDCVPAIVHRDVKSNNILLDAEFSARVADFGVAKSMSVIAGSCGYIAPE
YAYTLRVNEKSDTYSFGVVLLELVTGKPPDPEFGEKDLVKWVCSTGVEHV
LDSRLDEIVRVLNIGLVCTSSLPINRPAMRRVVKMLQE
>HSL1A_monocots_EAY73225_Oryza_sativa_Indica
VNLLDARLAAPLADWPCSWTGVSCDVTGISLAGLNLTGSFPCRLVASIDL
SDNYIGPNLAPCKALRRLDLSMNALVGPLPDALLVYLKLDSNNFSGPIPE
SFGFKKLESLSLVYNLLGGPPFLGGVSTLRELNLSYNPFVAGPVPAELGN
LSALRVLWLAGCNLIGAIPASLGRLGNLTDLDLSTNALTGSIPPELTSVV
QIELYNNLTGPIPKLAELQGVDLAMNRLNGAIPDDFFEALESVHLYANSL
TGPVPESVAKAASLVELRLFANRLNGTLPADLGKNSPLVCVDMSDNSISG
EIPPAICDRGELEELLMLDNKLSGRIPDGLGRCRRLRRVRLSNNRLDGDV
PAAVWGLPHMSLLELNQLTGVIIGGAANLSKLVLSNNRLTGSIPPEIGSA
SKLYELSADGNMLSGPLPGSLGGLEELGRLVLRNNSLSGQLLINSWKLSE
LSLANGFTGAIPAELGDLPVLNYLDLSGNRLTGEVPMQLNLKLNQFNVSN
NQLSGALPYRSSFLGNPGLCWMMRSIFAAVVLVAGVAWFSKWSLTSFHKL
SFSEYEILDCLEDNVIGSGASGKVYKAVLVAVKKLWFEAEVKTLGKIRHK
NIVKLWCSCDTKLLVYEYMPNGSLGDVLHLLDWSTRYKIALDAAEGLSYL
HHDCVPAIVHRDVKSNNILLDAEFGARVADFGVAKSMSVIAGSCGYIAPE
YAYTLRVNEKSDIYSFGVVLLELVTGKPPDPEFGEKDLVKWVCSTGVEHV
LDSKLDEINRVLNIALLCSSSLPINRPAMRRVVKMLQE
>HSL1A_monocots_XP_008783130_Phoenix_dactylifera
LNLLEAKLDDPLSNWPCNWTGVFCSVTSVNLSMKNLVGPFPCRLLVSLSL
SSNYINSSLRPCPSLSHLNLSINNLVGPLPAALLLSLDLSANNFSGPIPP
SFAFPRLERLSLVNNLLNSPSFLSNVSTLRELNLSYNPLTPGPVPAKLAE
LRSLEQLWLADCNLIGEIPPQLGHLANLINFDLSSNSLSGPIPPSLSSVV
QIELYHNLSGPIPKLANLRHIDASTNQLEGPLPEDFFDALETVHFYDNQL
TGSIPGHLSRASNLVDLKLFRNQLNGSLPADFGKSSPLIYLDLSDNLLSG
EIPASICDHGVLQELLLIDNMFGGNLPESLGRCRALTRVRLTNNRLSGEV
PAGMWGLPHLWLLELNSFSGGIISNAANLSNLVITDNQFSGGIPSEMGAL
SKLYEFSAANNRLTGPLPSSLGNLAQLGRLNLRNNSLSGELLIESWKLSE
LNLANEFSGGIPQELGDLPVLNYLDLSNNVLTGEIPGQLNLKLNQFNVSN
NQLSGSLPYRSSFLGNPGLCWLLRAIFAALVLLVGVAWFSKWTLTSFHKL
GFSEYEILDCLEDNVIGSGASGKVYKAVLVAVKKLRFEAEVATLGKIRHK
NIVKLWCCCDCKLLVYEYMPKGSLGDLLHLLDWPTRYKVAVDAAEGLSYL
HHDCVPPIVHRDVKSNNILLDGEFGARVADFGVAKSMSIIAGSCGYIAPE
YAYTLRVNEKSDIYSFGVVILELVTGRLPDPEFGEKDLVKWVCGTGVEHV
IDPKLEEIKKVLKIGLLCTSSLPINRPSMRRVVKMLLE
>HSL1A_monocots_XP_010916780_Elaeis_guineensis
LNLLEAKLDDALADWPCNWTGVFCSVTSVNLSANNLVGPFPCRLLASLSL
SNNYINSSLRPCSSLSHLNLSLNNLVGPLPAALLLYLDLSSNNFSGPIPP
SFAFPRLERLSLVNNLLNSPSFLSNVSTLRELNLSYNPFTPGPIPAELAQ
LHSLEQLWLASCNLIGEIPXELGRLANLTNFDLSTNSLSGPIPPSLSSVV
QIELYHNLSGRIPKLANLRQIDASMNQLEGPLPEDIFDALESVHFFDNHL
TGSIPARLSRASNLVDLKLFRNRLDGSLPADFGKSSRLVSLDLSDNLLSG
EIPAGICDHGVLEELLLIDNFFGGSLPEGLGRCRTLTRVRLTNNRLSGEV
PAGMWGLPHIWLLELNSFSGGIISNAANLSNLVISDNQFSGGIPSEMGAL
CKLYEFSASNNRLTGPLPSSLGNLAELGQLNLRNNSLSGELLIESWKLSE
LNLANDLAGGIPQELGDLPVLNYLDLSNNMLTGEIPVQLNLKLNQFNVSN
NQLSGSLPYRNSFLGNPGLCWLLWAIFAALVLVVGVAWFSKWTLTSFHKL
GFSEYEILDCLEDNVIGSGASGKVYKAVLVAVKKLWFEAEVATLGKIRHK
NIVKLWCCCDCKLLVYEYMPKGSLGDMLHLLDWPTRYKIVVDAAEGLSYL
HHDCVPPIVHRDVKSNNILLDGEFGARVADFGVAKSMSVIAGSCGYIAPE
YAYTLRVNEKSDIYSFGVVILELVTGRLPDPEFGEKDLVKWVCGTGVEHV
IDPKLEEIQKVLKIGLLCTSSLPINRPSMRRVVKMLLE
>HSL1A_monocots_XP_009421476_Musa_acuminata_subsp_malaccensis
LNLLQAKLEDPLSDWPCNWTGITCSVTSVDLTGLGLTGPFPCRILAFLSL
SWNNINSSLGPCAALAHLDLSQNLLVGPLPDALLAHLDLTGNNFSGPIPP
SFGFPVIQDLSLVANLLTSPAFLGNLTTLRQLNLSYNPFAPGGIPPSLGN
LSSLEVLWLAGCNLIGDIPPSLGRLSKLADLDLSTNALSGRIPESLSSVV
QIELYNNLSGPVPKLSSLLRVDASMNHLEGSLPEDLFDALESVHFYSNRI
TGSVPSGVSRSTSLIELRLFANRLNGSLPAELGKNSLLMVLDLSDNLLSG
EIPQSICDRGVLEELLLIDNLFSGRLPEGLSRCRTLTRVRLRNNQLSGEV
PAGFWGLPHLWLLELNSFSGGIISSAANLSKILIDDNQFSGSIPSEMGAL
SKLYEFSASNNRLSGPLPSSLGYLAELGQLDLHHNFLSGELLIQSWKLSE
LNLANEFTGRIPPELGDLPVLNYLDLSGNLLTGDIPLQLNLKLNEFNLSN
NDLSGPLPYRDSFLGNPGLCWLLRSIFATLVFVVGVAWFSKWTLTSFHKL
GFSEYEILDCLEDNVIGSGGSGKVYKAVLVAVKKLWFAAEVATLGKIRHK
NIVKLWCCCDCKLLVYEFMPNGSLGDLLHLLDWPTRYKIALDAAEGLSYL
HHDCMPPIVHRDVKSNNILLDGEYGAKVADFGVAKSMSVIAGSCGYIAPE
YAYTLRVNEKSDIYSFGVVILELVTGKFPDPEFGEKDLVKWVTCAGVDHV
IDPKLEEINKALSIGLLCTSSLPINRPSMRRVVKMLQE
>HSL1A_monocots_Phalaenopsis_equestris_PEQU_02005
LNLLQVKLDDHLANWPCSWAGITCSVTGVDLHDLDLSGPFPCRLLSFLSL
SLNFINSTLLPCPALTHLDLSQNLLVGSLPSALLRYLDLTGNNFTGAIPL
SFAFPSLQILSLTANLLNEPEFLGNISTLQELNLAYNPFASGPIPFSLAN
LSNLQTIWLAGCGRIGQIPPTLSRLKKLINLDLSSNLLTGTIPDTLGSAV
QIELYNNLSGYFPNITTLSRFDSAMNLLSGPIPDDVFSILESLHLYQNTF
NGSLPATAAKAGKLVELRIFSNHLSGSLPAELGTNSPLMFLDLSGNQLTG
EIPKGICDGGKLQEILLINNYLSGSLPEGLGRCRTLTRIRLANNRLSGDV
PAGMWGLPHVSIMELNSFSGGIIAEAANLSNLLIAGNQFNGIIPEGISSL
SKLYEFSASDNQLAGPLPESLGLLTELGQLDLHNNSLSGELLIQSWRLTK
LNLANEFSGKIPLELGNLPVLNYLDLSGNVLSGEIPIQLNLKLNQFNLSS
NQLSGPIPYKTSFLGNPGLCWLLCAIFAALVFVVGIALFSKWTLTSFHKL
GFSEYEILDSLEDNVIGSGASGKVYKVVLVAVKKLWFDSEVATLGKIRHK
NIVKLWCCCECKLLVYEYMPNGSLGDLLHLLDWPTRFKIALDAAEGLCYL
HHDCVPPIVHRDVKSNNILLDAEFGAKVSDFGVAKSMSVIAGSCGYIAPE
YAYTLRVNEKSDIYSFGVVILELVTGKPSCPEFGEKDLVKWVCSNGEESV
IDSKLVEIAKVLHIGLHCTSNLPINRPSMRRVVKMLVE
>HSL1A_monocots_Spirodela_polyrhiza_Spipo26G0023700
LNLLKFKLDDPLSDWPCNWTGVTCSVSAIEIVGRELQGPFHCRILSYISL
ARNFINSSLSPCPALVHLDLSENLLVGPLPSALLRHLDLTGNNFSGPIPP
AFAFPHLENLSLVANLLTGPSFLGHVTSLQQLNLSYNPFTPGPIPAEIGD
LVSLRTLWLAGCNLVGNIPPSLGRLRSLLNFDVSRNELDGPIPESLSSVV
QIELYNNLTGQIPSIVSLRRIDASMNRLEGPIPAGFFDLLDSLNLYENRL
VGGLPESISRAGKLSELRLFSNRLNGTLPAEFGKNSPLSVVDLSDNQFTG
EIPPSICEQGFLEELMLIGNFFSGPLPESLGNCRSLQRVRLKNNLLSGEL
PSRMWGLPHVYLLDINGFSGGIIAGATNLSNLILSNNRFSGNIPVEIGTI
TSLYEFSADNNQLTGSLPATLSNLVELQKIDLHNNSLSGELPIQAWRLSE
LNLANEFAGRIPPELGSLPVLNYLDLSNNRFTGQIPPELNLKLNRFNVSN
NLLSGDLPFRASFLGNPGLCWLLRSIFAGLVLVVGVAWFSKWTLTSFHKV
GFREHEILYSLEDNLIGTGASGKVYKAVLVAVKKLWFEAEISTLGKIRHK
NIVKLWCCCDSRLLVYEYMPNGSLGDLLHFLDWPTRYKIAMDAAEGLSYL
HHDCAPPIVHRDVKSNNILLDAEFGARVADFGVAKSMSIIAGSCGYIAPE
YAYTLRVNEKSDTYSFGVVLLELVTGKPPDPEYGEKDLVKWVCSTGVDHV
LDPKLDEIFRVLNIALLCTSNLPMNRPSMRRVVKMLVE
>HSL1B_monocots_XP_003572165_Brachypodium_distachyon
LALLAAKLSDPLSAWPCRWPHILCSIASLLLSNLSLAGEFPCSLSLVRLD
LSYNSLTGPLPPCLLKHLNLAGNSFTGEIPRSFGFPSLSTLNLAGNDISG
PAFLANVSALEELLLAYNPFTPSPVPDAIAGLPRLRVLWLAGCGLVGNIP
ASIGNLKRLVNLDLSTNNLTGEIPESLESVVQIELYSNLSGRVPKLKKLR
FLDVAMNRLSGEIPPDLLLALESLHLYENELSGRVPSTLGQAPALNDLRL
FSNRLVGELPPEFGKNCPLEFIDLSDNRISGRIPATLCSAGKLEQLLILN
NELDGPIPAELGECRTLTRVRLPNNRLSGPVPLDMWSLPHLYLLELNALS
GTVIALAQNLSQLLLSDNHFAGVLPAELGSLTNLVELSAANNGFSGPLPA
TLADLSTLGRIDLRNNSISGELPVRRWQLTQLDLANRLTGSIPPGLGELP
VLNSLDLSSNELTGGVPAQLNLKLSLLNLSNNRLSGDLSYDDSFLGNPAL
CRSAESIIAGVILVLGVAWFKQWVVTSFHKAEFHEEDILSCLEHNVIGAG
AAGKVYKAFLVAVKKLWFEAEVATLGRVRHKNIVKLWCCLDRRLLVYEYM
PNGSLGDLLHVLDWPMRYRIMVDAAEGLSYLHHDCAPPIVHRDVKSNNIL
LDADFGAKVADFGVARAVSAIAGSCGYIAPEYSYTLRITEKSDVYSFGVV
MLELVTGKRPGPELGDKDLVRWVCGSGVDAVLDPRLAEMRKVLSVALLCT
SSLPINRPSMRSVVKLLLE
>HSL1B_monocots_XP_010919346_Elaeis_guineensis
LNLLRAKLDDPLSDWPCNWTGVSCRVSAVTLPDLGLSGPFPCLLLSFLSL
ASNSINSSLLPCPSLSHLDLSENLLVGPLPTSLLSYLDLSSNNFSGEIPH
SFAFPRLQTLSLVYNLLSGPHFLFNLSSLQELNLSYNPFFPSPLPHSFAD
LASLRVLWLAGCNLVGRIPPAIGRFANLIDLDLSSNSLQGSIPPSLSSAV
QMELYSNLSGPIPNLTNLRFFDASMNQLSGPIPEDIFLALENLNLYENNL
TGPIPSTISRCRNLADIRLFSNRLSGPLPADFGKNFPLVFIDISDNSFTG
EIPAGICAQGKLEQLLLLDNLFSGSIPDTLGRCRMLTRVRLKNNRLSGDV
PNAFWGLPHVYLLELNFLSGGIISGAGNLSQLLISENQFSGPIPVEIGAL
SNLSAFSAANNRLTGPLPASLESLAQLWQLDLHNNSLSGDLPILSWRLSQ
LNLANSFTGGIPPELGNLPVLNYLDLSGNALTGAIPTQLNLKLNQFNLSN
NQLSGAIPYKNSFLGNPDLCWLLRAIFSSVIFVAGVAWSSKWTLTSFYKL
GFSEYEILDCLEDNVIGRGASGKVYKAVLVAVKKLWFEAEVTTLGKIRHK
NIVKLWCCCDCKLLVYEYMPNGSLGDLLHLLDWPIRYKIALDSAEGLSYL
HHDCVPPIVHRDVKSNNILLDGEFGAKVSDFGVAKSMSVIAGSCGYIAPE
YAYTLRVNEKSDIYSFGVVILELVTGKLPDPEFGEKDLVKWVCSTGVDHV
IDPKLDEVCRVLSIGLLCTSALPINRPSMRQVVKMLLE
>HSL1B_monocots_EMT31871_Aegilops_tauschii
LPLLAAKLSDPLAAWPCRWPHVLCRIASLLLSNLSLAGEFPCSLFLLRLD
LSYNSLAGPLPPCLLRHLDLAGNAFSGEIPESLENLVQIELYKNLSGRLP
GLKKLRFLDAAMNRLSGEIPADLFLALESLHLYENELSGPVPSTLDKAPA
LNDLRLFSNRLVGELPPEFGKNCPLKFLDLSDNRISGCIPATLCSAGKLE
QLLILNNELAGSIPTELGKCRTLTRVRLPNNRLSGAVPPDMWGLPRLYLL
ELNALSGTVIALAKNLSQLLILDNHFAGVLPAHIGSLTRLVELSAANNGF
SGPLPATLADVSTLARLDLRNNSFSGELPVRRWQLTQLDLANRLTGTIPP
ELGELPVLNSLDLSNNEFTGGVPLQLSLKLSMFNLSNNRLAGNLPYNDSF
LGNPALCGSVESVLAVAILILGVAWFNKWVVTSFHNVEFEEEDLLSCLED
NVVGTGASGKVYRAVLVAVKKLRLEAEVATLGRIRHKNIVKLWCCLDRGL
LVYEYMPNGSLGDLLHLLDRPMRRRIMVDAAEGLSYLHHDCAPPIVHRDV
KSNNILLDAEFGAKVADFGVARAVSAIAGSCGYIAPEYSYTLRVTEKSDV
YSFGVVMLELVTGKRAGPELGDKDLVRWVRGGGLDSVLDPRLDEMRRVLG
VALLCASSLPINRPSMRSVVKLLLE
>HSL1B_monocots_NP_001061677_Oryza_sativa_Japonica
FPLFAAKLSDPLAAWPCRWPHLLCSIAAVLLSNLSLAGEFPCELSLALLD
LSYNDLTGPLPGCLLRHLDLAGNGFSGEVPRSYGFPSLLTLSLAGNELSG
PAFLANVSALEELLLAYNQFAPSPLPETFTGIRRLQVLWLAGCNLVGDIP
PSIGSLKSLVNLDLSTNNLTGEIPSSLESVVQLELYSNLTGSLPALKKLR
FFDAAMNQLSGEIPADLFLALESLHLYQNELTGRVPATVADAAALNDLRL
FTNRLVGELPPEFGKKSPLEFLDLSDNRISGEIPATLCSAGKLEQLLMLN
NELVGPIPAELGQCRTLTRVRLPNNRLSGAVPPDMWGLPHLYLLELNALS
GAVIATARNLSQLLISDNRFAGALPPELGSLPNLFELSASNNVFSGPLPA
SLTVVTTLGRLDLRNNSLSGELPVRRWQLTQLDLANRLTGNIPAELGDLP
VLNSLDLSNNELTGGVPVQLNLKLSLLNLSNNRLAGVLPYKDSFLGNPGL
CGSVTVAGVILLLGAAWFSRWVVTSFHKAEFDEEDILSCLEDNVVGTGAA
GKVYKAVLVAVKKLWFEAEVATLGRIRHKNIVKLWCSLDRRLLVYEYMPN
GSLGDLLHLLDWPARHRIMVDAAEGLSYLHHDCAPPIVHRDVKSNNILLD
ADLRAKVADFGVARAVSAIAGSCGYIAPEYSYTLRITEKSDVYSFGVVML
ELLTGKAPGPELGEKDLVRWVCGCGVDRVLDARLDETRRALNVALLCASS
LPINRPSMRSVVKLLLE
>HSL1B_monocots_XP_008664719_Zea_mays
LPLLAAKLADPLDAWPCRWPHILCSVASLLLSNLSLAGAFPCSLSLVHLD
LSFNSLTGPLLPCLLTHLDLAGNEFSGQVPGAYGFPYLATLSLAGNNLYG
PGFLFNITTLHELLLAYNPFAPSPLPEDVSGPTQLSQLWLAGCGLIGEIP
PSIGSLSSLVNLDLSTNNLTGEIPSSMDNVMQIELYSNLTGSVPALKKLR
FFDASMNRLSGEIPADVFLALESLHLYQNELSGRMPATLGQAPALADLRL
FTNRLVGELPPEFGKNCPLEFLDLSDNRISGLIPAALCNAGKLEQLLILN
NELIGPIPAELGQCRTLTRVRLPNNRLSGPVPQGLWSLPHLYLLELNMLS
GTVIAMAKNLSQLLISDNLFTGALPAQIGTLPALFELSAANNMFSGMLPA
SLADVSTLGRLDLRNNSLSGNLPVRRWQLTQLDLANHLTGTIPPELGELP
VLNSLDLSNNELTGDVPVQLNLKLSLFNLSNNRLSGILPYRDSFVGNPAL
CGPVATILASAILLLGVACFPRWVMTSFHKVGFDEDDIVGCLEDNVVGMG
AAGKVYKAVLVAVKKLWFDVEVATLGKIRHRNIVKLWCCFDCRLLVYEYM
ANGSLGDLLHLLDWPARHRIMVDAAEGLAYLHHDCGPPIVHRDVKSNNIL
LDAQLGAKVADFGVARAVTAIAGSCGYIAPEYSYTLRVTEKSDVYSFGVV
MLELVTGKKPGAELGDKDLVRWVHAGGVDSVLDPRLDDMVRALHVALLCT
SSLPINRPSMRIVVKLLLE
>HSL1B_monocots_BAK02124_Hordeum_vulgare_subsp_vulgare
ASLLAAKLSDPLSAWFCAWPHVLCAVAGLYLGKLSLAGGFPCSLSLQHLD
LSQNDLVGPLPACLLLNLTLAGNSFSGEVPPAYGFRSLVVLNLVQNSISG
PWFLANISTLQVLLLAYNAFTPSPLPEKLGDLADLRELFLANCSLSGEIP
PSIGNLGNLVNLDLSMNALSGEIPRSLSSLVQLELYKNLSGRIPGLKRLQ
FLDISMNRLTGEMPEDIFAALESVHIYQNNLTGRLPASLGAAPRLADLRL
FGNQIEGPFPPEFGKHCPLGFLDMSDNRMSGPIPATLCASGKLTQLMLLD
NQFEGAIPAELGQCRTLTRVRLQNNRLSGSVPPEFWALPLVQMLELNALS
GTVIGGAKNLFDLLIQGNRFTGVLPAELGNLSLLRRLLASDNNFSGSMLP
SLVKLSELSQLDLSNNSLSGEIPIGQLKLTVLNLSNHLAGMIPPELGEIY
GMNSLDLSVNELSGEVPVQLNLVLSAFNLSYNKLSGPLPHGQSFLGNPGL
CHLIVSILSAIVLLMGLAWFSSWDLTSFHKVEFSERDIVNSLENNVIGKG
AAGKVYKVLVIAVKKLWFEAEVATLSNVRHKNIVKLFCCVSCRLLVYEYM
PNGSLGDLLHILDWPTRYKIAVHAAEGLSYLHHDCVPSIVHRDVKSNNIL
LDAEFGAKVADFGVAKTMSVIAGSCGYIAPEYAYTLHVTEKSDVYSFGVV
ILELVTGKRPAPEIGEKHLVVWVCDNGAESVLDHRLDEMCKVLNIGLLCV
NAAPSKRPPMRAVVKMLQE
>HSL1B_monocots_XP_004959378_Setaria_italica
ASLLAARLRDPLASWPCRWARVSCAVAGLDLSKLSLGDGFPCSLSLEHLD
LSANEFVGPLPACLLAHLNLAGNSFSGEVPPEWGFRSLLVLNLVQNLLSG
PAFLANLTGLQEFSLAYNLFSPSPLPMKIGDLADLRVLFVANCSLNGTIP
ASIGKLKNLVNLDLSRNSIHGEIPRSLSSLEQIELFANLSGSIPGLKRLH
SLDFSMNGLTGDIPEDMFAALASVHMYQNNLSGHLPATLGTAQSLYDLRI
FANQLSGPLPPEFGKNCPLMFLDTSDNGLSGPIPATLCASGKLKQLMLLD
NEFEGAIPVELGQCRTLIRVRLSSNRLSGPVPLEFWGLPGVYLLELNALS
GTVIAGAKNLSKLLLQDNRFTGALPAKLGTLTNLQEFKASNNCFSGPLPP
SLANLSLLDNLDLSHNSFSGEIPFGKLKLSQLYLSNHLSGDVPSELGDII
GMNTLDLSNNELSGQLPVQLNLKLTHFNISYNKLSGTLPYQESFLGNPGL
CKLIVYIFAAIILLIGLAWFSSWVLTSYHRVDFSERDIVNSLESNVIGQG
GAGKVYKAVVMAVKKLWFEAEVATLSKVRHRNIVKLACSIVCRLLVYEYM
PNGSLGDMLHILDWPMRYKIAVNAAEGLSYLHHDCEPPIVHRDVKSNNIL
LDAEYGAKVADFGVAKTMSVIAGSCGYIAPEYAYSLHVTEKSDIYSFGVV
ILELVTGMKPAPEIGEMDLVTWVSANGLESVLDHTLDEMCKVLKIALLCV
LNVPKSRPPMRAVVKMLLE
>HSL1B_monocots_XP_008789980_Phoenix_dactylifera
LNLLRAKLDDPLSDWPCNWTGVSCRVSAVSLPSLGLSGPFPCHLLSFLSL
ASNSLNSSLLPCPSLSHLDLSQNLLVGPLPTSLLSYLDLSGNNFSGDIPL
SFAFPRLQTLSLVANLLSGPHFLSNLSSLQVLNLSYNPFSPSPLPPSFAE
LASLRVLWLAGCNLVGRIPPAIGRLANLIDLDLSSNSLDGPIPASLSSAV
QIELYSNLSGPIPNLTNLRFFDASMNQLSGPIPDDIFLALENLNLYENNL
TGPIPSTISRCRNLGDIRLFSNRLSGPLPADFGKNFPLVFIDISDNSFSG
EIPAGICAQGKLEELLLLDNLFSGSIPDPLGRCRMLTRVRLKNNRLSGEV
PNAFWGLPHVYFLELNFLSGGIISGASNLSQLLISDNQFSGPIPVEIGAL
SNLYAFSAANNRLTGPLPASLGSLAQLGELDLHNNSLSGELPIQSWRLSQ
LNLANDFTGEISPELGDLPVLTYLDLSRNVLTGGIPTQLNLKLNQFNLSN
NHLSGAIPYINSFLGNPGLCWLLRAIFSSVIFVAGVAWFSKWTLTSFHKL
GFSEYEILDCLEDNVIASGASGKVYKAVLVAVKKLWFEAEVTTLGKIRHK
NIVKLWCCCDCKLLVYEYMPNGSLGDLLHLLDWPIRYKIALDSAEGLSYL
HHDCMPPIVHRDVKSNNILLDGEFGAKVADFGLARSMSAIAGSCGYIAPE
YAYTLRVNEKSDIYSFGVVILELVTGKLPDPEFGDKDLVKWVCTTGVDHV
IDPKLDEMCKVLNIGLLCTSYLPINRPSMRRVVKMLLE
>HSL1B_monocots_XP_009394202_Musa_acuminata_subsp_malaccensis
LNLLQAKLADPLSDWPCNWTGVTCGVTSLYLSGLALAGPFPCRLLSFLSL
ASNVLNDTLLGCSSLAYLDLTRNSFVGPLPSSLLVHLDLKFNNFSGDIPP
SFGFPRLRILSLVANQLTGPSFLSNVTSLRELNLSYNAFSPSPIPVSFAN
LTQLRILWLAGCNLVGPVPPDLGRLSSLVNLDLAYNSLSGPIPESLSSAV
QIELYANLSGTLPNLTALRFFDASMNKLYGHLPEDIFLALANLQLYENNL
VGLIPQSISRCKNLADLRLFSNQLDGPLPFDFGKHFPLGFIDLSDNFLSG
EIPASICDGGVLSELLLLNNSFSGSLPQSLGRCTSLTRVRLPNNRLSGEV
PPAFWGLPHVWLFELNFFCGSIISGAANLSMLLISDNQFSGPIPEEIGAL
SNLYEFSAANNMLSGPLPMGLRYLTKLGELDLHNNSLSGELPILSWKLSQ
LNLANDISGGVPPELGDLPVLNYLDLSGNKLSGEIPMELNLNLIEFNLSN
NQLSGGLPYQNSFLGNPGLCWLLRSVFASLVLVTGAAWFPKWKFTSFYKL
GFSEEEIPVSLEDNVIGSGASGQVYKVVLVAVKKLWFEAEVEMLGKIRHK
NIVKLWCCCDSKLLVFEYMPNGSLGDQLHLLDWRTRYKIALDAAEGLSYL
HHDCLPPIVHRDVKSNNILLDAEFGAKVSDFGVAKSMSVIAGSCGYIAPE
YAYTLRVTEKSDIYSFGVVILELITGKFPDPELGERDLAQWVCSTGVESV
IDPRLEEIREVLAVGLLCTNFLPLNRPPMRTVVKLLLD
>HSL1_basal_dicot_XP_006852580_Amborella_trichopoda
LNLLSIKLSDPLATWPCAWRGVTCEVTALDLSNSNLAGPFPCRLLLNLSL
SNNFIGGSLSSCKTLQFLDLSQNLIVGALPETVLRHLDLSTNNFSGAIPV
SYAFQRLEVLSLFNNLLNAPSFLSKISTLVELRLAYNPFQPGPVPSELGK
LTGLEVLWLSGCNLVGTIPPSLGLLKNLTNLDLTYNNLSGLIPMSLENVV
QIELYSNLSGPLPAMKSLERFDASRNMLNGSIPHELCGLLASLSLYSNQF
VGGLPEEITRSTKLYELKLFENRLSGPIPAGLGRNSPLVLLDLVGNQFSG
ELPGDICKGGVLEELLLMDNELTGNLPESYGSCQSLIRVRLRNNKLSGVV
PAAFWGLPHVYTLELNSFSGEIIARAKNLSQLTISENRFSGEIPKEIGEV
YNLDQFSGGNNQFTGPLPESLVVLSQLVKLELQNNKLSGELPIQKCRLNE
LNLANRFSGQIPAEIGSLPVLNYLDLSSNLLTGTIPSQLNLKLNAFNLSG
NRLTGGIPYNSSFLNNPGLCWVLRSIFAGLVLAVGLAWFSKWILTSFHKL
SFREDEVLDCLEDNLIGSGGSGKVYKAILVAVKRLWFEAEVKTLGKIRHK
NIVRLWCCCDCKLLVYEYMANGSLGDVLHLLDWPIRYKIAVEAAEGLSYL
HHDCVPPIVHRDVKSNNILLDAEFGARVADFGLAKSMSAVAGSYGYIAPE
YAYTLRVNEKSDIYSFGVVLLELVTGKRPDPEFGEKDLVQWVSSIGPEHV
LDPRLEEMSAVLNVGRLCTSPLPISRPSMRRVVKLLLE
>HSL1_basal_dicots_Nuphar_advena_b3_c9598
LSLLAARLSDPLSDWPCRWKGVSCDVVSLDLSNTNVGGPFPCRLLSFISL
SNNNINSTLSSCTSLAHLDLSQNLLVGTIPDSLLLHLDLSSNNFTGAIPD
SFGFRRLRVLSLVSNLLTEPASLGNISTLEQLNLTSNPFSPGRLPPEIGN
LTSLHNLWLSSCNLVGEIPYSIGKLGNLTNLDLSNNGLVGPIPSSLRKVV
QIELYNNLSGEIPAMASLLRFDASTNKLTGSIPAELCRMLGSLNLYENLL
TGGLPPEIANSTNLYELKLFTNRLSGELPPDLGRNSPLAMLDLSYNQFSG
ELPLHLCGGKSLTDMVLLKNSFTGPIPASYGECSSLNRVRLKGNALSGDV
PAGFWGLPHVSFLELNRLTGSIIRNAGNLSQLVISGNSFSGEILPEVGEL
HSLVEFSGDGNVFTGPLPQGLLGLSLLAKLDLQGNRLSGELPFRSWKLNE
LNLANEFDGLIPWQLGSLPALNYLDLSGNSLTGSIPLELDLKLNSLNLSN
NHLSGSLPYETSFLGNPDLCWLLRSVFTGVILIAGIALFSRWTLTSFHKL
GFSEYEILDSLEDNVIGSGGAGKVYKAVLVAVKRLWFEAEVATLGKIRHK
NIVKLWCCCDCKLLVYEYMPNGSLGDFLHLLDWPTRYKIAVDAAEGLSYL
HHDCVPPIIHRDVKSNNILLDAEFGARVADFGVAKSMSAVAGSLGYIAPE
YAYTLRVNEKSDIYSFGVVILELVTGKPPEAEYGEKHLVKWVSTTGVEHV
LDPRLEEMFKVLNVGRLCTSPLPINRPTMRRVVKQLLE
>HSL2_dicots_XP_002864975_Arabidopsis_lyrata_subsp_lyrata
SNLSRVKLFDPLQDWPCNWTGITCDVTAIDLSGYNISGGFPCRILINITL
SQNNLNGTISLCSKIQVLILNVNNFSGKLPEFSLRVLELESNLFTGEIPQ
SYGFNALQVLNLNGNPLSGPAFLGNLTELTRLDLAYISFDSGPIPSTFGN
LTNLTELRLTHSNLVGEIPDSIMNLVLLENLDLAMNGLTGEIPESLESVY
QIELYDNLSGKLPNLTELRNFDVSQNNLTGELPEKIAALLISFNLNDNFF
TGELPDIVALNPNLVEFKIFNNSFTGTLPSNLGKFSELSEIDVSTNRFTG
ELPPYLCYRRKLQKIITFSNQLSGEIPEAYGDCHSLNYIRMADNKLSGEV
PARFWELPLTRLELNQLEGSIISKARHLSQLEISDNNFSGVIPVKICDLR
DLRVIDLSRNRFSGPLPPCINKLKNLERLEMQENMLDGEIPVSSCTLAEL
NLSNRLRGGIPPELGDLPVLNYLDLSNNQLTGEIPAELRLKLNQFNVSDN
KLYGKIPFRPSFLGNPNLCRYILVISCIVALTGALVWLRTNKITIFQRVG
FTEEDIYPQLEDNIIGSGGSGLVYRVKLLAVKKLWFRSEVETLGRLRHGN
IVKLLMCCEFRFLVYEFMENGSLGDVLHPLDWTTRFSIAVGAAQGLSYLH
HDSVPPVVHRDVKSNNILLDHEMKPRVADFGLAKPMSCVAGSYGYIAPEY
GYTSKVNEKSDVYSFGVVLLELITGKRPDSSFGEKDIVKFAMEADLSKIV
DPKMEEIEKVLDVALLCTSSFPINRPTMRKVVELLKE
>HSL2_dicots_NP_201372_Arabidopsis_thaliana
SNLSRVKLFDPLQDWPCNWTGITCHVTTIDLSGYNISGGFPCRILINITL
SQNNLNGTISLCSKLQNLILNQNNFSGKLPEFSLRVLELESNLFTGEIPQ
SYGLTALQVLNLNGNPLSGPAFLGYLTELTRLDLAYISFDPSPIPSTLGN
LSNLTDLRLTHSNLVGEIPDSIMNLVLLENLDLAMNSLTGEIPESLESVY
QIELYDNLSGKLPNLTELRNFDVSQNNLTGELPEKIAALLISFNLNDNFF
TGGLPDVVALNPNLVEFKIFNNSFTGTLPRNLGKFSEISEFDVSTNRFSG
ELPPYLCYRRKLQKIITFSNQLSGEIPESYGDCHSLNYIRMADNKLSGEV
PARFWELPLTRLELNQLQGSIISKARHLSQLEISANNFSGVIPVKLCDLR
DLRVIDLSRNSFLGSIPSCINKLKNLERVEMQENMLDGEIPVSSCTLTEL
NLSNRLRGGIPPELGDLPVLNYLDLSNNQLTGEIPAELRLKLNQFNVSDN
KLYGKIPFRPSFLGNPNLCRYILPISCIVALTGALVWLRTNKITIFQRVG
FTEEDIYPQLEDNIIGSGGSGLVYRVKLLAVKKLWFRSEVETLGRVRHGN
IVKLLMCCEFRFLVYEFMENGSLGDVLHPLDWTTRFSIAVGAAQGLSYLH
HDSVPPIVHRDVKSNNILLDHEMKPRVADFGLAKMSCVAGSYGYIAPEYG
YTSKVNEKSDVYSFGVVLLELITGKRPDSSFGEKDIVKFAMEADLSKLVD
PKMEEIEKVLDVALLCTSSFPINRPTMRKVVELLKE
>HSL2_dicots_XP_006279946_Capsella_rubella
SNLSRVKLFDPLQDWPCNWTGITCDVTAIDLSGFNISGGFPCRILINITL
SQNNLNGTISLCSKLQVLILNVNNFSGILPEFSLQVLELESNMFTGKIPE
SYGLTSLQVLNLNGNPLSGPAFLGNLTELTRLDLAYISFKPGPIPSIFGN
LKKLSDLRLTQSNLVGEIPHSIMNLVLLENLDLAMNGLTGEIPDSLKSVY
QIELFGNLSGKLPNLTELRNFDVSQNNLTGELPEKIAALLISFNLNDNFF
TGGLPDVVALNPNLVEFKIFNNSFTGTLPRNFGKFSGISEFDVSTNKFSG
ELPPYLCYRRKLLRLISFRNQLSGKIPESYGDCKSLTYIRMADNKLSGEV
PVRLWELPLTRLELNQLEGSIISNVSHLSQLEISGNNFSGAIPHNICDLG
DLRVIDLSRNRFSGSLPSCINKLKDLERLEMQENMLDGEIPVSSCTLTEL
NLSNRLRGGIPQELGDLPVLNYLDLSNNQLTGEIPSELKLKLNQFNISDN
KLYGKIPFRSGLLGNPNLCRYILAITCIVVLTGALVCLQTNKITIFQRVE
FTEEDIYPQLEDNMIGSGGSGLVYRVKLLAVKKLWFRSEVEILGRVRHGN
IVKLLMCCEFRFLVYEFMENGSLGDVLHSLDWTTRFSIAVGAAQGLAYLH
HDSVPPIVHRDVKSNNILLDHEMKPRVADFGLAKTMSCVAGSYGYIAPEY
GYTSKVNEKSDVYSFGVVLLELITGKRPDSSFGEKDIVKFAMEADLRKLV
DPKMEEIEKVLDVALLCTSSFPINRPTMRKVVELLKE
>HSL2_dicots_XP_010444586_Camelina_sativa
SNLSRVKLLDPLQDWPCNWTGITCDVTAIDLSGYNIFGWFPCRILININL
SQNNLNGTISLCSKVQVLILNLNNFSGKLPEFSLRVLELESNLFTGEIPQ
SYGLTSLQVLNLNGNPLGGPAFLANLTGLTRLDLAYISFEPSPIPSIFGN
LTKLSELLLTKSNLVGEIPRSIMNLALLENLDLAMNALTGEIPESLKSVY
QIELFDNLSGKLPNLTELRNLDVSQNNLTGELSEKIAALLISFNLNDNFF
TGELPDLVALNPNLVEFKIFNNSFTGTLPRNLGKFSGISEFDVSTNRFSG
ELPQYLCHKRKLQSIITFNNQLSGEIPESYGGCGSLNYIRMADNKLSGEV
PVRFWELPLTRLELNRLQGSIISNARHLSQLAISGNDFSGAIPSSICDLG
DLRVVDLSRNRFSGSLPKCINKLKKLERLEMQENMLDGEIPVSSCTLTEL
NLSNRLRGGIPPELGDLPVLNYLDLSNNQLTGEIPSELKLKLNQFNVSDN
KLYGKIPFRSGLLGNPNLCRYILAISCILVLTGALVWLPINKVIIFQRVG
FTEEDIYPQLEENIIGSGGSGLVYKVKLLAVKKLWFRSEVETLGRVRHGN
IVKLLMCCEFRFLVYEFMENGSLGDVLHSLDWTTRFSIAVGAAQGLAYLH
HDSVPPIVHRDVKSNNILLDHEMKPRVADFGLAKTMSCVAGTYGYIAPEY
GYTSKVDEKSDVYSFGVVLLELITGKRPDSCFGEKDIVKFAMEANLGKLV
DPKMEEIEKVLDVALLCTSSFPMNRPTMRKVVELLKE
>HSL2_dictos_KFK28428_Arabis_alpina
SNLTRVKLLDQLDDWPCDWSGITCDVTTIDLSGYDLSGEFPCRILINITL
SENYLNGTISLCSRIQVLILTENNFTGKLPEFSLHVLELESNFFSGEIPE
SYGLTSLEVLNLNGNPLSGPAFLGNLTELTRLELAYIGFDPSPIPATFGN
LTKLSYLRLTNSRLIGEIPDSIWNLVLLENLDLATNSLTGEISDSLESIY
QIELYDNLSGKLPDLTDLRYFDVSQNNLTGNVPEKIVALLISFNLNDNFF
TGELPEILALNPNLIEFKIFNNSFTGKLPRNLGKFSELSEFDVSTNKFTG
ELPPDLCYKKKLQKIISFSNRLTGEIPESYGDCRSLNYIRTADNKLSGDV
PIRFWELPLTRLELNQLQGSIISTAGNLSQLEISGNNFTGAIPIKICDLR
DLRVIDLSRNRFSGSIPSCINRLKKLERLEMQENLLDGEIPVSSCTLTEL
NLANRLRGGIPSELGDLPVLNYLDLSNNELSGELPPELKLKLNQFNVSDN
KLDGKVPFLPGLLGNPNLCRYIIVISCIVVLTGALVWLRTNNVTVFQRIG
FTEEDIYPHLEDNIIGSGGSGVVYRVTLLAVKKLLFRSEVETLGRVRHGN
IVKLLMCCEFRFLVYEFMENGSLGDVLHQLDWTTRFSIAIGAAQGLAYLH
HDSVPAIVHRDVKSNNILLDQEMKPRVADFGLAKPMSCVAGSYGYIAPEY
GYTSKVNEKSDVYSFGVVLLELISGKRPDSSFGEKDIVKYAMETDLSKLV
DQKMEEIEKVLDVALLCTSSFPINRPTMRKAVELLKE
>HSL2_dicots_CDY18678_Brassica_napus
SNLSRVKLSDPLNDWPCNWTGITCDVTAIDLSDYGISGGFPCRILINITL
SKNNLNGTISLCSRIHVLILTENSFSGNLPEFSLRVLELESNFFSGEIPE
SYGLTSLQALNLNGNSLGGPAFLGNLTELTRLELAYVQFEPGPIPSTFGN
LTKMTYLRLTNSNIVGEIPDSIGNLVSLVNLDLAQNGLSGEIPESLKSIY
QMVLYINLSGKLPNLTAMRNFDVSQNNLSGELPETIAALVVSFHLNDNLF
TGELPRGIALNPNLVDFKIFNNSFTGSLPTSFGKFSGLTEFDVSTNRFSG
ELPPYLCYGKKLEKLIIFSNQLSGEIPETYGECDTLNYIRMADNKLSGEV
PVRFWELPLTRLELNRLEGSIISKARRLSQLEISGNNFSGAIPARICDLG
GLRDVDLSRNRFSGSIPSCINRLKNLERVEMQENMLDGEIPVSSCALTEL
NLSNRLRGEIPPELGELPVLNYLDLSNNQLSGEIPAELKLKLNLFNVSDN
KLSGKIPFLPSFLGNPGLCRFILVISCIVALIGALVWLRTDKVTIFQRIG
FTEEDIYPQLEDNIIGSGGSGLVYRVTLLAVKKLWFRSEVEILGRVRHGN
IVKLLMCCEFRFLVYEYMENGSLGDVLHPLDWTTRFSIALGAAQGLAYLH
HDSVPAIVHRDVKSNNILLDHEMKPRVADFGLAKPMSCVAGSYGYIAPEY
GYTSRVNEKSDVYSFGVVLLELITSKRPDSSFGEKDIVKFAMESDLSKLV
DPKMGEVEKVFEIALLCTSSFPISRPTMRKVVELLKE
>HSL2_dicots_XP_009112195_Brassica_rapa
SNLSRVKLSDPLNDWPCNWTGITCDVTAIDLSDYGISGGFPCRILINITL
SKNNLNGTISLCSRIHVLILTENSFSGNLPEFSLRVLELESNFFSGEIPE
SYGFASLQVLNLNGNSLGGPAFLGNLTELTRLELAYVQFEPGPIPSTFGN
LTKMTYLRLTNSNIVGEIPDSIGNLVSLVNLDLAQNGLSGEIPESLKSIY
QMVLYINLSGKLPNLTAMRNFDVSQNNLSGDLPETIAALVVSFHLNDNLF
TGELPRGIALNPNLVDFKIFNNSFTGSLPTSFGKFSGLTEFDVSTNRFSG
ELPPYLCYGKKLEKLIIFSNQLSGEIPETYGECDTLNYIRMADNKLSGEV
PVKFWELPLTRLELNRLEGSIISKARQLSQLEISGNKLSGAIPARICDLE
GLRDVDLSRNRFSGSIPSCINRLKNLERVEMQENMLDGEIPVSSCALTEL
NLSNRLRGEIPPELGELPVLNYLDLSNNQLSGEIPAELKLKLNLFNVSDN
KLSGKIPFLPSFLGNPGLCRFILVISCIVVLIGALVWLRTDKVTIFQRIG
FTEEDIYPQLDDNIIGSGGSGLVYRVTLLAVKKLWFRSEVEILGRVRHGN
IVKLLMCCEFRFLVYEYMENGSLGDVLHPLDWTTRFSIALGAAQGLAYLH
HDSVPPIFHRDVKSNNILLDHEMKPRVADFGLAKPMSCVAGSYGYIAPEY
GYTSRVNEKSDVYSFGVVLLELITGKRPDSSFGEKDIVKFAMESDLSKLV
DPKMEEVDKVFEIALLCTSSFPISRPTMRKVVELLKE
>HSL2_dicots_XP_006393994_Eutrema_salsugineum
SNLSRVKLSDPLNDWPCNWTGITCDVTAIDLSGDGISGGFPCRILINITL
SRNNLNGTISLCSQVHVLILNVNNFSGKLPEFSLRVLELESDLFSGEIPE
RYGFTALQILNLNGNPLSGPAFLGNLTELTRLELAYIGFEPGQIPTTFGN
LTKLTYLRLTHSNLVGEIPDSIGNLIYQIELFDNLSGKLPNLTNMRDFDV
SQNNLTGELPEKIAALLVSFNLNDNFFTGEIPDIVALNPNLVEFKIFNNS
FTGTKNLKWMISFSNQLSGKILDSYGDCHTLNYIRTADNKLSGKVPTGFW
ELPLTRLELNELEGSIISNARHLSQLEICGNNFSGVILAKICDLGDLRVI
VLSRNRFSGSLPSCINRLKNLERVEMQDNMLDGEIPVSLCVLTELNLSNR
FRGGIPRELGDLPVLNYLDLSNNELTGEIPSELKLKLNQFNVSDNKLYGK
IPFLPSFWIQTNRVTIFQRIGFTEVDIYPQLEDNIIGSGGSGLVYRVKLL
AVKKLWFKSEVETLGRVRHGNIVKLLMCCEFRFLLCEFMENGSLGDVLHS
LDWTTRFSIAVGAAQGLAYLHHDSVPAIVHRDVKSNNILLDHEMKPRVAD
FGLAKLMSCVAGSFGYIAP
>HSL2_dicots_XP_010547578_Tarenaya_hassleriana
SNLIRVKLRDPLLDWPCNWSGIACDVTKIDLSGFGLFGGFPCRILKNLTL
SDNYLNGTFSLCSHLHVLILTANSFSGRLPDFSLRVLELESNDFSGEIPE
SYGFRALQVLNLNGNELSGPAFLGNLTELTRLELSYIPFKPGPIASSIGN
LTKLAYLRLSNSRLVGEIPEWIGNLVSLTNLDLATNNLSGKIPDSLSSIY
QIELYENLSGEIPNLTTLRNFDVSENNLTGKVPEKIAALLSSFNLNDNFF
TGEIPEVLALNPNLVQLKIFNNSFSGNLPENLGRFSELEEFDVSSNGFTG
ELPPYLCHRTKLRRVITFNNQFSGKLPESYGDCQSLSYVRMADNQLSGEV
PIKFWELSLVRLELNRFEGTILSNARHLGQLDVSGNNFSGPIPAKICDLR
DITLIDISRNRFSGTLPSCIAEMRKLERVNMQENLLGGEIPLSSWTLTEL
NLSNRFRGVIPRELGDLPVLTYLDLSNNEITGEIPAELKLRLNQFNVSNN
RLYGRIPFVSSFSGNPNLCSYILAIACIVILIGSLAWLRTYKVITFQRVG
FTEQDIFPHLKDNIIGSGGSGLVYRVDLLAVKKLWFRSEVDTLGRVRHGN
IVKLLMCCESRILVYEFMENGSLGDVLHPLDWTTRFSIAVGAAQGLAYLH
HDCMPAIVHRDVKSNNILLDSDMRPRVADFGLAKPMSRIAGSYGYIAPEY
AYTLKVNEKSDVYSFGVVLLELITGKRPDPSFGESDIVKFAMEADLSKLV
DKRMKEMEKVVDVALLCTSSFPINRPTMRRVVELLKE
>HSL2_dicots_XP_007047653_Theobroma_cacao
FHLTRVKLNDPLHDWPCNWTGITCNVISIDLSGFGISGGFPCRILQTLYL
ADNFLNGSLSPCSRLQEINLSDNLFTGELPNFSLEILQLSNNNFTGDIPL
SFGMQSLKVLSIGGNLLNGPSFLGNLSELTHFELGYNPFKESPLPNEIGN
MSKLEVLWLTNANLVGEIPVSIGNLVSLQILDLSGNFLSGKIPESLKNLE
QLEFYQNLSGELPNLTALLRFDVSQNNLTGKLPEKIAALLESLNLNDNYF
TGEIPEVLASNQYLVQLKLFNNSFTGKLPPNLGKFSPLEDFDVSTNDFTG
TLPPFLCYKMKLKRIVVFKNLLSGNIPESYGECKTLNYVRMADNAFSGNV
PAKFWGHPSFQFLELNHFEGSIISAVRQLTSLRISGNNFSGDIPEEICRL
ENVTEINMSHNRFSGELPFCITDLKLQKLDLQDNELTGEIPENSWTLTEL
NLANRFTGEIPPDLGKLPVLTYLDLSGNLLSGKIPEDLKLRLNQFNLSDN
KLNGKVPFISGLLGNTGLCYYVVGILCFLLLIGSMIWIRPYQVTAFQRVG
FSEEEIFPFLDENIIGTGGSGRVYKAKLVAVKRLWFKSETETLGRIRHGN
IVKLLMCCEFRILVYEYMGNGSLGDVLHLVDWPKRFTIAIGAAQGLAYLH
HDCLPAIVHRDVKSNNILLDEEMKPRVADFGLAKAMSRVAGTHGYIAPEY
AYTLKVTEKSDVYSFGVVLLELITGKRPDPSFGEKDLVKWVTGANLPQIV
DPRMKEIEKVLNVALKCTSAFPINRPSMRKVVELLKD
>HSL2_dicots_KHG04051_Gossypium_arboreum
FNLIRVKLDDPLRDWPCNWTGVSCEVASIDLSGFGISGGFPCRILRTLYL
ANNNLNGSLSPCFRLREIDLSGNIFVGELPDFSLEVLELSNNNFTGDIPV
SFGMESLKVLSLGGNLLNGPSFLGNLTELTDFALGYNPFKPSPLPDEIGN
LSKLEYLWLTNANLVGEIPFSIGNLASLKSLDLTCNFLSGKIPESLKKLE
QIELYQNLTGELPELPSLLRLDISQNSLTGKLPEKIAAMLESLNLNDNFF
TGEIPEVLASNQYLSQLKLFNNSFTGKLPSDLGKFSPLEDFDVSTNNFSG
DLPPFLCHKRKLQRIVIFTNRFSGSIPESYGECESLNYIRMGDNAFSGNV
PEKFWGLPLMQLFELNHFEGSIISALQKLTILRISGNNFSGDIPEGMCKL
QNLTQINLSQNRFSGGLPLCITDLKLQTLELEDNELTGKLPVGSWTLTEL
NLANRFTGEIPPTLGNLPALIYLDLSGNLLTGKIPEDLKLRLNRFNLSGN
LLNGKVPFISGLLGNPDLCFYVVGILCLLLLIGSVIWFRPYKVTLFQRVE
FNEDEIFPFMDDCIIGTGGSGRVYKVKLVAVKRLWFRSETETLGRIRHGN
IVKLLMCCEFRVLVYEYMENGSLGDVLHLADWPKRFAIAVGAAQGLAYLH
HDCQPPIVHRDVKSNNILLDEEMRPRMADFGLAKAMSRIAGTHGYIAPEY
GYTLKVTEKSDVYSFGVVLLELITGKRPDSSFSEKDLVKWVTEVKVAEIV
DPRMKEIERVLNVALKCTSAFPINRPSMRKVVELLKD
>HSL2_dicots_XP_006426174_Citrus_clementina
LHLIRVKLDDPLGDWPCNWTGITCEVDGIDLSGFDLSGGFPCRILRNLNL
SDNYFNGTLSPCFHLQVLALDYNVFIGELPDFSLQVLDLSRNNFSGDIPE
SFGFPVLKVLNLGGNLLSGPSFLGNLTELTHFDLGYNPLKPGPLPSSVGN
LSKLENLWAAKANLIGEIPDSIGKLAFLSNLDLSDNFLSGKIPHSLASIE
QIELFDNLSGELPNLTTLLRLDISQNNLTGNLPETIAAMLESLNLNDNYF
TGEIPESLASNPNLVQLKLFNNSFSGKLPDNLGKYSNLEYFDVSTNDFTG
ALPRFLCFRNKLQCIIIFNNRFSGKIPQSYGECKTLNYLRFGGNELQGEL
PSKFWGLPEVDFFEMNRFEGSIISNARKLTGILINGNNFTGEVPSQICTL
RQLQAVDLSQNRFSGHLPTCITQLNKLQQLELQENMFTGELPLNSLTLIV
LNLSNRLTGTIPPELGNLAVLTSLDLSSNLLTGEIPVELKLKLNQFNISH
NKLYGEVPFISSLLDNPGLCIYIVVILCVILLVGCLVWFSPWKVVTFQRV
SFNEDDILPHLEQNLIGSGGSCRVYKVKLVAVKRLLFRSEIETLGRVRHG
NVVKLLMCCDFNILVYEYMPNGSLADMLHSLDWRIRFSIAQGAAKGLAYL
HNDCVPAIVHRDVKSHNILLDAEMVPRVADFGLAKAMSCVAGSYGYIAPE
YAYTKKVTEKSDVYSFGVVLMELVTGKRPDPSFGEKDIVRWVTEADLNQL
IDPRMEEAEKVLNVALMCTSDFPINRPSMRRVVELLRV
>HSL2_dcitos_KDO78779_Citrus_sinensis
LHLIRVKLDDPLGDWPCNWTGITCEVDGIDLSGFDLSGGFPCRILRNLNL
SDNYFNGTLSPCFHLQVLALDYNVFIGELPDFSLQVLDLSRNNFSGDIPE
SFGFPVLKVLNLGGNLLSGPSFLGNLTELTHFELGYNPLKSSPLPSSVGN
LSKLENLWAAKANLIGEIPDSIGKLAFLSNLDLSDNFLSGKIPHSLASIE
QIELFDNLSGELPNLTTLLRLDISQNNLTGNLPETIAAMLESLNLNDNYF
TGEIPESLASNPNLVQLKLFNNSFSGKLPDDLGKYSNLEYFDVSTNDFTG
ELPRFLCFRNKLQCIIIFNNRFSGKIPESYGECKTLNYLRFGGNELQGEL
PSKFWGLPEVDFFEMNRFEGSIISNAPKLTGILINGNNFTGEVPSQICTL
RQLQAVDLSQNRFSGHLPTCITQLNKLQQLELQENMFTGELPLNSLTLIV
LNLSNQLTGTIPPELGNLAVLTSLDLSSNLLTGEIPLELKLKLNQFNISH
NKLYGEVPFISSLLDNPGLCIYIVVILCVILLVGSLVWFSPWKVVTFQRV
SFNEDDILPHLEQNLIGSGGSCRVYKVKLVAVKRLLFRSEIETLGRVRHG
NVVKLLMCCDFNILVYEYMPNGSLADMLHSLDWSIRFSIAQGAAKGLAYL
HNDCVPAIVHRDVKSHNILLDAEMVPRVADFGLAKAMSCVAGSYGYIAPE
YAYTKKVTEKSDVYSFGVVLMELVTGKRPDPSFGEKDIVRWVTEADLNQL
IDPRMEEAEKVLNVALMCTSDFPINRPSMRRVVELLRV
>HSL2_dicots_KDP32141_Jatropha_curcas
LSLIRVKLGDPLNDWACNWTGITCDVISVDLSGFNIAGRFPCRILQNLSL
ADNFFNGTLSPCSHLHLLNLNSNLFVGELPDFSLKVLDLSSNNFSGDIPV
SFGFKSLQVLSMMQNFLSGPWFLTNLTELTRLELAFNPFQPSILPKNIGY
LSKLENLYLSETNLIGEIPDSIGNLSSLWNLDLSNNFITGKIPDSLKSIR
QIELYNNLSGELPNLTTLLRLDVSQNNLSGNLPEKVAAIVQSLNLNDNNF
SGEIPEVLALNPNLSELKLFNNSFIGKLPVNLGRYSDLEAFDVSTNYFTG
ELPEYLCQRKKLQNIIAFGNRFSGSLPESLNECSNLSYVRIANNELSGSV
SSKFWSLSNLNRLELNKFEGSIISNLHGLTHLLIAGNKFSGELPVEICKL
NEVIEINLARNQFEGELPSCITELKKLQKLEMEENMFSGEIPVGSWTLTQ
LNLSNRLTGEIPPELGKLPVLNYLDLSDNSLTGEIPVELKLKLNQFNISD
NRLYGKVPYLSSLLGNPKLCLYIVAILCLLIPVGSLLWFCPYMVTAFQRV
GFSGEDIFPYLKENLIGSGGSGQVYKVQLVAVKRLWFRSEVDTLGRVRHS
NIVKLLMCCEFRILVYEYMENGSLGDVLHLMDWPERFAVAVGAAQGLAYL
HHDCVPAIVHRDVKSNNILLDEEMRSKVADFGLAKVMSRVAGSYGYIAPE
YGYTLKVTEKSDVYSFGVLLMELITGKRPDSCFGEKDIVKWVAEAGLKKI
IDSRMEEIGKVLHVALLCTSAFPINRPSMRRVVELLKD
>HSL2_dicots_XP_002531997_Ricinus_communis
LTLIRVKLDDRLNDWPCKWTGVTCDVVSIDLSGLNVAGGFPCRILKNLTL
ADNFFNGSLSPCQHLHVLNLSANIFVGELPDFPLRVLDLSCNNFSGDIPA
SFGLKSLEVLILTENLLTGPGFLGNLSELTRLELAYNPFKPSPLPKDIGN
LTKLENLFLPSVNLNGEIPESIGRLVSLTNLDLSSNFITGKIPDSLKSIL
QIELYNNLYGELPNLRTLLKFDASQNNLTGNLHEKIAALLQSLFLNDNYF
SGDVPEVLAFNPNLLELHLFNNSFTGKLPTNLGRYSDLFDFDVSTNEFTG
ELPQYLCHRKKLKNVIAFNNHLSGNLPESFGDCSSLSYVRIANNEISGTV
SNSLWGLSHLGFFELNKFEGPIISGAKGLTRLLLSGNNFSGKLPSEVCQL
HELVEINLSRNQFLDKLPSCITELKKVQKLEMQENMFSGEIPVNSWILTE
LNLSNRLSGKIPSELGSLPVLTSLDLADNSLTGGVPVELKLKLVQFNVSD
NNLFGKVPYLSGLMGNPNLCLYIVAILCVLILVGSLLWFRLYKVTTFQRV
GFNEEDIFPCLKENLIGSGGSGQVYKVELVAAKRLWFRSEVETLGRVRHS
NIVKLLMCCEFRILVYEYMENGSLGDVLHLLDWKSRYAVAVGAAQGLAYL
HHDCVPPIVHRDVKSNNILLDDEIRPRVADFGLAKVMSRIAGSYGYIAPE
YAYTLKVTEKSDVYSFGVVLLELITGKRPDSFFGEKDVVRWVTEVDLGQI
IDSKLEEIEKVLNVALLCTSAFPITRPSMRRVVELLRD
>HSL2_dicots_XP_006573682_Glycine_max
LELLGVKLEDKLKNWPCNWTGITCDLVSIDLSETGIYGDFPCRILQSLSV
ASNFLTNSILLCSHLRLLNLSDNYFVGVLPEFPLRELDLSKNNFTGDIPA
SFGFPHLRTLVLSGNLLSGPPFLGNLSELTRLELAYNPFKPGPLPSQLGN
LSNLETLFLADVNLVGEIPHAIGNLTSLKNFDLSQNSLSGTIPNSLRNVE
QIELFENLFGELPNLSSLICLDLSQNALTGKLPDTIASLLQSLNLNDNFL
RGEIPESLASNPNLKQLKLFNNSFTGKLPRDLGRNSDIEDFDVSTNDLVG
ELPKYLCQGNKLEHLITFANRFSGTLPDQYGECRSLQYVRIQSNQFSGPV
PPSFWALAGLQFLEMNRFQGSVISRGLTKLILSGNSFSGQFPMEICELHN
LMEIDFSKNRFTGEVPTCVTKLTKLQKLRLQENMFTGEIPVTHWTMTELD
LSNRFTGSIPSELGNLPDLTYLDLAVNSLTGEIPVELNLRLNQFNVSGNK
LHGVVPYLTGLMGNPGLCLLAIVVLCVSLLVGSTLWFSSYMSTAFQRVGF
NEEDIVPNLSNNVIATGSSGRVYKVRLVAVKKLFFRAEIETLGRIRHANI
VKLLFSCEFRILVYEYMENGSLGDVLHLMDWPRRFAIAVGAAQGLAYLHH
DSVPAIVHRDVKSNNILLDHEFVPRVADFGLAKMSRVAGSYGYIAPEYAY
TMKVTEKSDVYSFGVVLMELITGKRPDSSFGEKDIVKWITETIMSQIVDP
RLEEIEKVLNVALLCTSAFPINRPSMRRVVELLKD
>HSL2_dicots_KHN42599_Glycine_soja
MNRFQGSVISRGLTKLILSGNSFSGQFPMEICELHNLMEIDFSKNRFTGE
VPTCVTKLTKLQKLRLQENMFTGEIPVTHWTMTELDLSNRFTGSIPSELG
NLPDLTYLDLAVNSLTGEIPVELNLRLNQFNVSGNKLHGVVPYLTGLMGN
PGLCLLAIVVLCVSLLVGSTLWFSSYMSTAFQRVGFNEEDIVPNLSNNVI
ATGSSGRVYKVRLVAVKKLFFRAEIETLGRIRHANIVKLLFSCEFRILVY
EYMENGSLGDVLHLMDWPRRFAIAVGAAQGLAYLHHDSVPAIVHRDVKSN
NILLDHEFVPRVADFGLAKMSRVAGSYGYIAPEYAYTMKVTEKSDVYSFG
VVLMELITGKRPDSSFGEKDIVKWITETIMSQIVDPRLEEIEKVLNVALL
CTSAFPINRPSMRRVVELLKD
>HSL2_dicots_XP_007156676_Phaseolus_vulgaris
LQLLRVKLEDKLQNWPCNWTGITCDLVSIDLSETGIYGEFPCHILQNLSL
ASNFLSNSVLLCSHLRLLNLSDNFFVGNLPEFPLRVLDLSTNNFTGDIPG
SFGIPRLRVLVLFGNLLSGPPSLGSLRELTRLELAYNPFKPGPLPPQLGN
LSSLETLFLAGANLVGEIPPTIGNLTSLKNLDLSQNCLSGNIPNSLKNVE
QIELFENLSGELPNLSSLILLDTSQNALTGKLPHAIASLLYSLNLNDNLL
GGEIPESLASNPNLHQLKLFNNSFTGKLPQDLGQNSDIQEFDVSTNDFVG
ELPKYLCKRNKLERLITFGNRFSGTLPEQYGECGSLQYVRIQNNQLSGEV
PPTFWALTGLQFLEMNRFQGSVISTALIKLILSANAFSGNFPTPICQLPH
LLEIDVSKNRFTGEVPTCVTGLKKLQKLKMQENMFTGDIPVALWTMTELN
LSNRFSGSIPRELGSLQGLTYLDLAGNSLTGEIPVELNLRLNQFNVSDNN
LYGEVPYLSSLGGNPGLCLLAIVVLCVSLLVGSMLWFRSYMSTAFQRVGF
NEEDIVSNLQENVIGAGSSGRVYRVRLVAVKKLFFRAEIETLGRIRHANI
VKLLFSCEFRVLVYEYMENGSLGDVLHLEWSRRFAIAVGAAQGLAYLHHD
CVPPIVHRDVKSNNILLDHEFVPRVADFGLAKDMSRVAGSYGYIAPEYAY
TMKVTEKSDVYSFGVVLMELITGKRPDCSFGEKDIVKWITEITMTKIVDP
RLEEVKKVLNVALLCTSAFPINRPSMRKVVELLKD
>HSL2_dicots_AES94467_Medicago_truncatula
LSLLHVKIDDKLNDWPCNWRGITCDVVSIDLTETGIYGDFPCHILQNLSL
ATNFLGNAILPCSHLHFLNISDNLFVGALPDFNLRVLDATGNNFSGDIPA
SFGFPQLKVLILSGNLFTGPSFLGNLSELTYFELAHTEMKPGPLPSELGN
LTKLEFLYLANINLIGSIPDSIGNLISIKNFDLSQNSLSGKIPETMKDLE
QIELYNNLSGEIPNLPNLFLLDLSQNALTGKLSEEIAAMLSILHLNDNFL
SGEVPESLASNSNLKDLKLFNNSFSGKLPKDLGKNSSIQELDVSTNNFIG
ELPKFLCQKKKLQRLVTFKNRFSGPMPNEYGECDSLHYVRIENNEFSGSV
PPRFWNLPKLNTVIMNKFEGSVISRAKGIEKLVLAGNRFSGEFPAGVCEH
VELVLIDIGNNRFTGEVPTCITGLKKLQKLKMQENMFTGKIPVTSWTLTE
LNLSNLLSSSIPPELGKLPDLIYLDLSVNSLTGKIPVELNLKLNQFDVSD
NKLSGEVPYLSGLMGNPGLCVVAIVVLILVLIFLSVLWFRAFMTTAFQRV
GFNEEDIVPFLNENLIGRGGSGQVYKVKVVAVKKLWFKSEIETLGRIRHA
NIVKLLFCCDFRILVYEFMENGSLGDVLHELDWSKRFGIALGAAKGLAYL
HHDCVPAIVHRDVKSNNILLDHDFVPRVADFGLAKMSRVAGSYGYIAPEY
GYTLKVTEKSDVYSYGVVLMELITGKRPDSCFGEKDIVKWVTEIVITQIV
DPRLEEVEKVLNVALLCTSAFPISRPSMRKVVELLKD
>HSL2_dicots_XP_004511799_Cicer_arietinum
ISLLQVKIDDQLKDWPCNWTGITCDVVTIDLTEFGIYGDFPCHILQNLSL
GTNFLGNVLLPCSNLRFLNLSDNLFVGTLPEFPLRTLDLSLNNFTGDIPV
SFGFPLLKVLILSGNLFTGPPFLSNLSELTRFELAYTEMKPSPLPSEIGN
LTKLEFLYLSKINLIGNIPDTIFSLISIKNFDLSQNSLSGKIPETLKTIQ
KIELFDNLSGEIPNLTSLFLLDLSQNALTGNFPEQIASMLSVLNLNDNFL
SGEVPQILASNQNLQHLNLYNNSFSGKLPQDLGKNSALIEIDVSTNNFIG
ELPKFLCQRKTLQRLITFRNRFSGPLHDEYSECDSLKYVRIENNELSGSV
SPSFWNLPNVYFLKMNKFQGSIISKAKGITKLLLAGNRFTGQFPNEVCEL
IRLVEIDIGNNRFTGEVPTCITGLKKLQKLKMQENMFIGEIPVTSWTLTE
LNLSNRFTGSIPRELGNLPDLIYLDLAVNYLTGKIPVELNLTLNQFNVSD
NKLYGEVPYLSGLMGNPGLCIVAIIVLSVVLLFVCILWFRAFMTTAFQRV
GFNEEDIVPFLNENLIGRGSSGQVYKVKVVAVKKLWFKSEIETLGRIRHA
NIVKLLFCCDFRILVYEYMENGSLGDVLHLMDWSKRFGIALGASQGLAYL
HHDCVPAIVHRDVKSNNILLDHDFVPCLADFGIAKAMSRVAGSYGYIAPE
YAYTLKVTEKSDVYSFGVVLMELITGKRPDSSFGEKDIVKWVTETTWTKI
VDPRLEDVEKVLNVALLCTSAFPISRPSMRRVVELLKD
>HSL2_dicots_XP_004134272_Cucumis_sativus
SDLIRVKLHDPINNWACNWTGITCDILSIDLSNSGFVGGFPCRILKSLSI
SNTNLNGTLSLCSHLQLLNLSNNLLVGNLPDFSLQTLDLSANNFTGEIPH
SIGLSALKVLRLTQNLLDGPSVLGNLSELTEMAIAYNPFKPGPLPPEIGN
LTKLVNMFLPSSKLIGPLPDSIGNLALLTNLDLSANSISGPIPYSLRSIK
SIRLYNNISGELPNLTTLFSLDLSQNSLTGKLSEKIAALLQSLHLNDNFL
EGEVPETLASNKNLLSLKLFNNSFSGKLPWNLGLTSYLNLFDVSSNNFMG
EIPKFLCHGNQLQRIVLFNNHFSGSFPEAYGGCDSLLYVRIENNQLSGQI
PDSFWNLSRLTYIRINRFEGSIISGIRYLQDLVISGNFFSGQLPKEICKL
RDLVRLDVSRNKFSGGVPSCITELKQLQKLDLQENMFTREIPVNTWKLTE
LNLSNQFTGEIPPQLGDLPVLKYLDLSSNLLSGEIPEELKLKLGQFNFSD
NKLTGEVPFVNSLMGNPGLCFYIVIVLIAFVLIGSLIWVSSWMVTKFQRV
GFDEEDVIPHLKANIIGSGGSSTVFKVDLVAVKSLWFQSEVETLGRIRHA
NIVKLLFSCGSKILVYEYMENGSLGDALHLSDWSKRLDIAIGAAQGLAYL
HHDCVPPIIHRDVKSNNILLDEEFHPRVADFGLAKVMSRIAGSYGYIAPE
YGYTMKVTEKSDVYSFGVVLMELVTGKRPDACFGEKDIVKWMTEISLEEI
VDEKLEEIVKILDVAILCTSALPLNRPSMRRVVELLKD
>HSL2_dicots_XP_008450168_Cucumis_melo
SDLIRVKLHDPMNNWACNWTGITCDVLSIDLSNSGFVGGFPCRILKSLSI
SNTSLNGTLSLCSHLQLLNLSSNLLVGTLPDFSLQTLDLSSNNFTGGIPH
SFGLSALKVLRLSQNLLDGPSVLGNLSELTEMAIAYNPFKPSRLPPEFGN
LTKLVNMFLPSSKLIGPIPDSIGNLALLSNLDLSTNSISGSIPDSLRSIE
SIRLYNNISGELPNLTTLFSLDISQNSLTGKLSEKIAALLQSLHLNDNFL
EGEVPETLASNKNLLSLKLFNNSFSGKLPWNLGLNSYLNVFDVSSNNFMG
EIPKFLCHGNQLQRIVLFNNHFSGSFPESYGGCDSLLYVRIENNQLSGQI
PDSFWNLSGLTYIRINRFEGSIISGIRYLQDLVISGNFFSGQLPKEICKL
QELVRLDVSRNKLSGGVPSCITELKQLQKLDLQENMFAGEIPVNTWKLTE
LNLSNQFTGEIPPQLGDLPVLKYLDLSSNLLSGEIPEELKLKLGQFNFSD
NKLTGEVPFVNSLMGNPGLCFYIVIVLIAFVLIGSLIWVSSWMVTKFQRV
GFDEEDVIPHLKANIIGSGGSSTVFKVDLVAVKSLWFQSEVETLGRIRHA
NIVKLLFSCGSKILVYEYMENGSLGDALHLSDWSKRLDIAVGAAQGLAYL
HHDCVPPIIHRDVKSNNILLDEEFHPRVADFGLAKAMSRIAGSYGYIAPE
YGYTMKVTEKSDVYSFGVVLMELVTGKRPDACFGEKDIVKWVTEISLDEI
VDERLEEIVKILDVAILCTSALPLNRPSMRRVVELIKD
>HSL2_dicots_XP_010023352_Eucalyptus grandis
AGLLRVKLEDPLDDWPCNWTGVTCEVVAIDLSELNVAGRFPCRILRKLSL
GDNSFNGTVSLCSHLQWLNISSNYFVGQLPDLSLRFLDLSYNNFTGEFPA
SFGLPALSVLSLYSNLLNGPSFLGNLSQLTQLNIGYNPYAQGPLPPEIGN
LSRLEILWVAKSNLVGEIPSSIGKLTSLKNFDLSYNMLSGKIPDALRSVE
QIELYHNLSGELPNLSNLMQLDVSQNGLTGVLPEKIAAYFTSLNLNDNLF
KGEIPAVLASNPNLQQLKLFNNSFTGKLPADLGKNSDLVEFDVSTNSFTG
ELPENLCSRGKLQRVIAFNNRFTGSLPSSLASCDSLGYVRISNNGLSGEV
PAGFWGLQGLSHLDMNKFEGAIISGPKGVTSLLIAGNSFSGDIPAEICQL
SNLTVVDVSNNRFGGGLPTCITNLGSLQKLKMQGNLLTGPIPVGPWALAE
LNLSNRLTGSIPVQLGDLPVLMYLDLSGNSLSGEIPTELKLTLNKFNISH
NKLSGEIPYVSGLMGNPNLCFYVLIALCIMLLFASLVWFRLWKITTFQRV
KFSNEIVDQLEENKIGSGGSGEVYRIRLVAVKKLWFKSEVETLGHVRHAN
IVKLLFTCESSLLVYEYMENGSLGDVLHFLDWGQRFAIAVGAAKGLAYLH
HDCVPAIVHRDVKSNNILLDEDFTPRVADFGLAKEMSKVAGSCGYIAPEY
AYTMKVNEKSDVYSFGVLLLELITGKRPDPSFGEKHIVKWVIDVDLAQLV
DPRLEEIEKVLNIALSCTSALPISRPTMRRVVELLKD
>HSL2_dicots_XP_007207228_Prunus_persica
LALIRVKLSDPLDDWPCNWTGITCEVLAVNISGLGIAGGFPCHILRNLSV
SFNSINGSLSLCSHLQVLELESNYIVGELPEFSLQVLDLQSNNFSGDIPA
SFGLPSLKVLLLSQNLLNGPSFLCNLTELTRLALAYNPFKHAVLPSEIGN
LTKLETLFIPQSNVKGQIPDSIGNLVSLKSLDLSQNSLTGVLPESLRSAF
EIELFTNLFGELPNLSSLRYLDLSLNAFTGKLSEKIAGMLVSLNLNDNFL
QGEVPQILGSNPILRQLKLFNNSFSGSLPENLGRYSDLDDLDVSTNKFTG
ELPKYLCYKKKLTRLVAFSNQFSGNLPDTLSECDSLGYVRIEHNEFSGVV
SDKFWGLPLLTFLQINRFNGTFISAANGLTTLLISGNQFSGGIPPEMCKL
SDLAKLDLSKNQFSGDLPLCITELKKLQKLKMQENMFSGQIPVSSWTLIE
LNLANQLSGWIPPELGDLPVLNYLDLSENFLTGEIPVELKLKLNQFNVSN
NKLYGKIPYVSGLMGNPNLCPFLIVILCVLLLVGSLRVGFNEEEVMSSLK
ENQIATGGSGHVYRVKLVAVKKLWFRSEVETLGRIRHGNIVKLMFCCDSR
ILGYEYMENGSLGDCLHLEDWAKRFEIAVGSAHGLAYLHHDCVPAIVHRD
VKSNNILLDEDWTPRLADFGLAKAMSRIAGSYGYIAPEYAYTLKVTEKSD
VYSFGVVLLELITGKRPDLSFGEQDLVKWVSEADLSQIVDPRMDEIEKVL
MVALLCTSAFPINRPSMRKVVEMLND
>HSL2_dicots_XP_008236947_Prunus_mume
LALIRVKLSDPLDDWPCNWTGITCEVLAVNISGLGIAGGFPCHILRNLSL
SGNSINGSLSLCSHLQVLELESNNIVGELPEFSLQVLDLQSNNFSGDIPA
SFGLPALKVLLLSQNLLTGPSFLCNLTELTNLSLAYNPFKHAVLPSEIGN
LRKLENLFIPNSNVKGQIPDSIGNLVSLKNLDLSENSLTGVLPESLRSIF
QIELFSNLSGELPNLSSLRYLDLSLNAFTGKLSEKIAGMLVSLNLNDNFL
QGEVPQILGSNPILEQLKLFNNSFSGSLPQNLGRYSDLDDLDVSTNKFTG
ELPKYLCYKKKLTRLVTFSNQFSGNLPDTLSECDSLDYVRIEYNEFSGVV
SDKFWGLPLLTFLQINRFNGTVISAASGLTTLLISGNQFSGSFPPEMCKL
SDLAKLDLSKNQFSGDLPRCITELKKLQKLKMQENMFSGQIPVSSWTLIE
LNLANRLSGWIPLELGDLPVLNYLDLSQNFLTGEIPVELKLKLNQFNVSN
NKLYGKIPYVSGLMGNPNLCPFLIVILCVVLLVGSLAWFRLYRVTTFQRV
GFNEEEVMSSLKENQIATGGSGHVYRVKLVAVKKLWFQTEVETLGRIRHG
NIVKLMFCCDSRILGYEYMENGSLGDCLHLEDWGKRFEIAVGSAHGLAYL
HHDCVPAIVHRDVKSNNILLDEDWTPRVADFGLAKAMSRIAGSYGYIAPE
YAYTLKVTEKSDVYSFGVVLLELITGKRPDLSFGEQDLVKWVSEVDLSQI
VDPRMDEIEKVLMVALLCTSAFPINRPSMRKVVEMLND
>HSL2_dicots_XP_008367787_Malus_domestica
MAXSSNSFSGEXPSAXCKLTNLSSLDVSRNKFSGDLPPCITELKILQRLK
MEENMFSGEIPVSSWTLTELNLSNGITGRIPPQLGYLPVLNYLDLSENIL
TGEIPSELKLRLNQFNVSNNKLYGKIPFNLGLVGNPNLCPILIAILCVVL
VLGSVLSYRLCRVTTFQRVGFNEEEVMRSLKENLIATGGSGHVYKVKLVA
VKKLWFLSEVGTLGRIRHGNIVKLVFCCDXRILGYEYMENGSLGDCLHLA
DWAKRYDIAVGSAHGLAYLHHDCAPAIVHRDVKSNNILLDKDWTPLVADF
GLAKAMSRIAGSYGYIAXEYAYTLQVTEKSDVYSFGVVLLELITGKSPDS
SFGETDIVKWVREANLCQIIDPRIEEIQKVLKVALLCTAAFPINRPSMRR
VVELLRD
>HSL2_dicots_XP_009354606_Pyrus_x_bretschneideri
LPLIRVKLSDPLDDWPCNWTGITCDVLAVNLSEFGVSGAFPCSILQNLSL
SANFINGSLSLCSHLHVLELHDNLLVGTLPEFQLRILNLINNNFTGDIPA
SFGFPSLQVLMLSGNLLTGPKFLGNLTQLTRLELAINPLKPGELPSEIGN
LTKLQTLFAPQCNIRGRLPDSIGNLVSLMNLDLSTNFLSGPIPASLRSVT
QIELYENLFGELPNLTSLRNLDLSLNAFTGKIPETIAGLLESLNLNDNLL
SGELPPILASNPKLQQFKIFNNSFSGSLPENLGRYSDLAEVDVSTNKFSG
ELPKFLCYQKKLWNFIAMANHFSGNLPDTLNECHSLGYVRIEFNELDGVV
SDKFWGLPGLYFVTMNRFNGSVISAATKFSTLKISSNSFSGELPLAICKL
TNLSSLDVSRNIFSGDLPPCITELKILQRLKMEENMFSGEIPVSSWTLAE
LNLSNRITGRIPPQLGYLPVLNYLDLSENLLTGEIPSELKLRLNQFNVSN
NKLYGKIPFNLGLLGNPNLCPILIAILCVVLLLGSVLSYRLCRVTTFQRV
GLNEEEVMQSLKENLIATGGSGHVYKVKLVAVKKLWFLSEVGTLGRIRHG
NIVKLVFCCDSRILGYEYMENGSLGDCLHLADWAKRYDIAVGSAHGLAYL
HHDCAPEIVHRDVKSNNILLDEDWTPLVADFGLAKAMSRIAGSYGYIAPE
YAYTLQVTEKSDVYSFGVVLLELITGKSPDSSFGETDIVKWVREANLSRI
IDPRIEEIQKVLKVALLCTAAFPINRPSMRRVVELLRD
>HSL2_dicots_XP_004288298_Fragaria_vesca_subsp_vesca
SALLRVKLDDPLNDWPCNWTGITCEIVSIDMSGFNIRGRFPCRILQNLTL
NSNSINGTLSLCSHLQALEIEDNEIVGHLPEFPLRVLNLQKNNFTGDIPE
SFGFPQLRVLKLSGNLLTGPKLLTNLSQLTRLEMAYNPMKPSVLPPEIGN
MTNLDWLFLSQINLTGPIPETIGNLVSLTNLDLSRNSLSGTIPESLRSAV
QIELFLNLYGELPNLTSLQNLDLSQNGFTGTFSETIAGIFVSLRLADNLL
EGSVPEIIANNPDLVQLHLFNNSFSGTLPENLGRNSTLQELDVSTNKFTG
ELPSSLCYGKNLSSLVIFGNQFTGNIPDTLSQCQSLEYVRFEYNQLSGEV
PAKFWGLPLLTDLRMNRLSGSVISSANGLQVLTISGNIFSGELPPQICKL
SELIELDVSDNQFSGAVPSCVTELKNLQELRMQHNLFSGEIPLSPWTLTE
LNLSNRFSGTIPPELGDLLVLNYLDLSDNSLTGEIPVELRLKLGQFNLSD
NKLYGKIPFVPGLLGNPGLCALLAVVLCIVLLVGLVLWYRLYSVTSFQRV
GFNEDDVLPSLNDNLIATGGSGHVYKVKLLAVKKLWFKSEVETLGRVRHG
NIVKLVFCCDCRILAYEYMENGSLGDVLHLVDWAARFSVALGSAHGLAYL
HHDCVPSVVHRDVKSNNILLDEEWTPRVADFGLAKAMSRIAGSYGYIAPE
YAYTLKVTEKSDVYSFGVVLLELITGKRPDVTFGEKDIVKWVTEADLSQI
VDPRMEEIEKVLSVALLCTSAFPTNRPSMRRVVELLKD
>HSL2_dicots_XP_010105099_Morus_notabilis
LALIRVKLEDPLSDWPCNWTGITCDVVSLNISGYDIRGGFPCRVLRHLTL
SSNFINGTLSLCTHLRLLDISSNVLVGKLPELSLEYLDLSYNNFSGGFPA
SFGLPALKVLTLTSNLLTGPSFIGNLSELTHLSLGYNPLNQCRLPPEIGN
LTKLENIVISNSGLVGTIPETIGNLISLKNLDFSNNRLHGEIPDRLRSVE
QIELYDNLSGELPNLSNLFNLDLSQNALTGNLPGKVAGLLGSLNLNDNFF
EGELPKSLASNPYLYQLKIFNNSFSGKLPANLGLNSSLVDFDVSTNKFSG
ELPKNLCYRKNLSTLITFSNHLSGTLPSSLSECTSLTYIRIEKNEYSGKI
PDGVWSLPLLYHLQMNRFGDSIISNASEMTTLQISNNIFSGDLPTAICKL
TELVTLDLGENQFSGDIPVCITDLKKLQKLRIQENEFSGRIPVSSWTLVE
LNISNQLTGEIPSELGGLPVLNYLDLSGNLLTGEIPPELKLKLNEFNLSN
NKLNGKIPYVSALLGNPHLCLYAVVLLCAALLLFSLLWYKLCKVTTFQRV
GFHEDDVIGPLDEKLIGSGGSGQVYKLRLVAVKKLYFESEVETLGRIRHG
NIVKLLFSCDSRILGYEYMENGSLGDVLHLLDWPLRLTIAVGAAQGLAYL
HHDCDPAIVHRDVKSNNILLDEEFRPRVADFGLAKAMSRIAGSYGYIAPE
YAYTLKVNEKSDVYSFGVVLLELITGKRPDSFFGEKDVVKWVTEADLDQL
VDKRMEEIEKVLNVALMCTSKIPLNRPSMRRVVELLKD
>HSL2_dicots_XP_009618480_Nicotiana_tomentosiformis
LNLLRVKLGDPLSDWPCNWTGITCDVVSIEFTSFGISGHFPCRILKKLNV
GDNSFGDSISLCSHLHFLNLSLNFFVGKLPEFILTVLDVNSNNFSGDIPA
SLGLPRLQELDIANNLLNGPEFLSNLTELTRLVIAQNPFKPSPLPSSIGR
LGKLRILYARFANLIGNIPDSIKDLKSIQNFDVAINNLTGKIPEILKTVE
QIELFQNFSGELPGLVSLFRFDASQNNLTGKIPDSLARLLVSLNLNDNNL
EGEIPESLSLNPNLTQFKLFNNSFSGILPQDFGLSSDLDEFDVSGNNLEG
SLPPNLCSRKKLRILNLFDNRFSGSIPESYGECNSLTYVRVYNNQFSGEI
PTGFWSFAGYTFLELNNFQGSIISNARGLTEILISSNKFSGELPAEICNL
EEIVIMNISKNQLSGELPWCITKLKTLQKFDLSENRITGQIPVSSWTLTE
LNLANQLTGEIPGELGTLPVLTYLDLAGNSLSGEIPSELNLKLIKFNVSN
NRLEGKVPFFSGLQGNPDLCLYLVCILLAVILVGSLVWVSAWRITAFQRV
GFTEGDLLASLNDNLIGAGGSGRVYRVKLVAVKKLWFRSEVETLGRVRHG
NIVKLLYSGDFRILVYEYMENGSLGDVLHLLDWPRRFAIAVGAAHGLAYL
HHDSLPAIVHRDVKSNNILLDEDFRPKVADFGLAKVMSHIAGSYGYIAPE
YAYTLKINEKSDVYSFGVLLLELIAGKRPDSSFGEKDMVKWVLEVDLNQL
VDQRMAEIKKVFDVALLCTSSLPINRPSMRRVVELLKD
>HSL2_dicots_XP_009804629_Nicotiana_sylvestris
LNLLRVKLGDPLSDWPCNWTGITCDVVSIEFTSFGISGHFPCRILQKLNL
GDNSFGDSISLCSHLHFLNLSLNFFVGKLPEFILTVLDVNSNNFSGDIPA
SLGLPRLQELDIANNLLNGPEFLSNLTELTRLVIAQNPFKPSPLPSSIGR
LGKLRILYARFANLIGNIPDSIKDLKSIQNFDVAINNLTGKIPESLKTVE
QIELFQNFSGELPGLVSLFRFDASQNNLTGKIPDSLARLLVSLNLNDNNL
EGEIPESLALNPNLTQFKLFNNKFSGTLPQDFGMSSDLDEFDVSGNNLEG
SLPPNLCSRKKLRILNLFDNRFSGSVPESYGECNSLTYVRIYNNQFSGEL
PTGFWSFAGYTFLELNNFQGSIISNARGLTEILISGNKFSEELPAGLCNL
EEIVIMDISKNQLSGDLPSCITKMKTLQKLDLSENRITGQIPVSSWTLTE
LNLANQLTGEIPGELGTLPVLTYLDLAGNSLSGEIPSELNLKLNKFNVSN
NRLEGKVPFISGLQGNPDLCLYLVCILLSVILVGSLVWVSAWRITAFQRV
GFTEGDLLASLNENLIGAGGSGRVYRVKLVAVKKLWFRSEVETLGRVRHG
NIVKLLYSGDFRILVYEYMENGSLGDVLHLLDWPRRFGIAVGAAQGLAYL
HHDSVPAIVHRDVKSNNILLDEDFRPKVADFGLAKVMSHIAGSYGYIAPE
YAYTLKINEKSDVYSFGVVLLELITGKRPDSSFGEKDMVKWVLEVDLNQL
VDQRMAEIKKVFDVALLCTSSLPINRPSMRRVVELLKD
>HSL2_dicots_XP_006357742_Solanum_tuberosum
SPLLRVKLDDPLDDWPCSWNGIKCDVVSIDFASFGIAGRFPCRILQKLNL
GDNSFGESISLCSHLHFLNISLNFFVGRLPEFILTILDVNSNNFSGEVPA
SLGLPKLQVLNIANNLLNGPEFLTNLTELTRLEIAANPFQPGPLPSSIGR
LGKLRIFYARYANLIGNFPDSIKDLKSIQNFDVANNNLSGKIPESLKTIQ
QIELFGNFSGELPGLGSLSRFDASENNLTGKIPETLAHLLESLNLNDNQL
EGEISENLALNPNLSQFKLFNNRFSGTLPQNFGLSSDLDEFDVSGNNLKG
SLPPNLCSRKKLRILNLFDNKFNGPIPESYGQCYSLSYVRIYNNQFSGEL
PTGFWGFDGYTFLELNNFQGSIISNARGLTQILISGNKFSGELPAELCNL
EEVVIMDISKNQLSGELPSCITRLKTLQKLDLSQNRIKGQIPVSSWNLTE
LNLANQLTGEIPGELGTLPVLTYLDLATNLLSGEIPSELKLKLNKFNVSN
NRLEGKVPFVSGLLGNPDLCLYLVCILFAFILVGSLVCVSVWRITAFQRV
GFTERDVLDALEENLIGAGGSGRVYRVKLVAVKKLWFRSEVETLGRVRHG
NIVKLLYTGDFRILVYEYMENGSLGDVLHLLDWPRRFAIAVGAAHGLAYL
HHDSVPAIVHRDVKSNNILLDEDFRPKVADFGLAKAMSHIAGSYGYIAPE
YAYTLKITEKSDVYSFGVVLLELITGKRPDSSFGEKDIVKWVLEVDLNQL
VDQRMSEIKNVFDVALLCTSALPINRPSMRRVVELLKV
>HSL2_dicots_XP_004231961_Solanum_lycopersicum
SPLLRVKLDDPIADWPCSWNGIKCDVLSIDFGSFGIAGRFPCRILQELNL
GDNSFGESISLCSHLHLLNISLNFFVGRLPEFVLTVLDANSNNFSGEIPA
SLGLPKLQVLNIANNLLNGPEFLTNLTELTRLEIAANPFKPGPLPSSIGR
LGKLRIFYARFASLVGNFPDSIKDLKSIQDFDVANNNLSGKIPESLKTIQ
QIELFGNFSGELPGLGSLSRFDASENNLTGKIPETLTHLLESLNLNDNQL
EGEISENLALNPNLSQLKLFNNRFSGTLPQTFGLSSDLDEFDVSGNNLEG
SLPPNLCSRKKLRILNLFDNKFNGPIPESYGQCYSLSYVRIYNNQFSGEL
PTGFWGFDGYTFLELNNFQGSIISNARGLTQILISGNNFSGELPAEICNL
EEVVFMDISKNQLSGQLPSCITRLKKLQKLDLSQNRIRGQIPVSSWNLTE
LSLANQLTGEIPGELGMLPVLTYLDLASNLLSGEIPSELKLKLNKFNVSN
NRLEGKVPFVSGLLGNPDLCLYLVCILFAFILVGSLVCVSVWRITAFQRV
GFTERDVLDALEKNLIGAGGSGRVYRVKLVAVKKLWFRSEVETLGRVRHG
NIVKLLYTGDFRILVYEYMENGSLGDVLHLLDWPRRFAIAVGAAHGLAYL
HHDSVPAVVHRDVKSNNILLDEDFRPKVADFGLAKAMSHIAGSYGYIAPE
YAYTLKITEKSDVYSFGVVLLELIIGKRPDSSFGEKDVVKWVLEVDLNQL
VDQRMAEIKNVLDVALLCTSALPINRPSMRRVVELLKN
>HSL2_dicots_CDP02659_Coffea_canephora
SNLLRVKLQDPLADWPCNWTGIGYFPCRILRFLDLSDNNFNGTLTLCSHL
QFLNLSSNLFVGGLPELQLTTFDLSVNNFSGEIPASYGLPNLQVLRLLSN
LLNGPDFLSNLTELTRLEIAANNFGPSPLPADIGRLTKLENLWFPFSNII
GSIPESIGNLKSLKNLDLSGNNLTGKIPESLIAVEQIELYANLSGEIPNL
TSLYNFDASSNNLTGRIPESLTGLLQSFNLNDNNLEGQIPENLALNPYLY
QLKLFNNRLSGNLPVNLGRNSGLGDFDVSGNFLEGPLPPNLCFKKQLDRL
VLFNNNFSGPIPESYGECSSLTYVRIFSNELSGVVPPSFWSFPGLTIFEL
NRLEGEIVSNARNLTGFLISGNSFSGQLPEGICELEQLQIIDISSNRFSG
KLPSCITKLNKLLKLDVQENSITGEIPVTTWTLTELNLSNQFSGTIPAEL
GELPDLTYLDLSENLLSGEIPSDLKLKLNKFNLSNNRLQGRVPFISSLVG
NSDLCLVLVGILLSGILVVSFLWLKSWKMTAFQRLWFNEEDIVAFLQDNL
IATGGSGQVYRVMLVAVKRLWFQSEVETLGRIKHGCIVKLLFSCNFRILV
YDYMENGSLGDVLHLLDWHTRFKIAIGAAQGLAYLHHDCVPAIVHRDVKS
NNILLDEEFRPKVADFGLAKLMSQIAGSYGYIAPEYAYTLKITEKSDVYS
FGVVLLELITGKRPDPSFGEKDIVQWVMEVYLDHLVDARLEEMRVVLDVA
LQCVSSLPMNRPSMRRVVELLKD
>HSL2_dicots_EYU41358_Erythranthe_guttata
TTLIRVKLRDPLDDWPCNWTGITCDVVSIDLSGADVSGNFPCRILRNLDL
SFNSLGGGITLCSHLASLNLSSNYFVGDLPEFALTVLDFSFNNFSGEVPS
SFVLPELQILSLGSNLLNGPEFLPNLTELTQLVLAVNPFFPSPLPASIGR
LKKLENLVASYANIIGVIPESIGDLVSIKNLDLSKNNLAGKIPDTMKNVE
QIELFGNLTGDLPDLTSLLRFDASENNLTGKIPQSLAALLESLHLNDNFL
VGEIPEAIALSPNLIQLRLFNNKLAGALPEFLGMNSDLEEIDVSNNKLQG
PLPRNLCYRKMLQSLILFGNGISGTIPESYGECSTISYLRIQENELTGVV
PDGLWGFNGLEYIEFNRLEGSIVSNAKNLEQLLISGNNFSGKLPTEICDL
QELRKIDSSRNQFSGELPPCITKLTKLQELHIQRNKLTGEIPVSSWRLTQ
LDLSNQFSGDIPPEFGDLPFLSSLTGNPGLCLLLVLVLLASILVVSFLWL
KPWKITAFQRVGFDEEQVLASLDENLVGSGGSGRVYRVGLVAAKRLYFRS
EVEILARIRHVNIVRLLFSCDFKVLVYNYMENGSLGDVLYFLDWPKRFAV
AIGAAQGLAYMHHDCVPAIVHRDVKCNNILLDEDFRPKVADFGLAKVMSR
VAGSYGYIAPEYAYTAKVTEKSDVYSFGVVLLELITGKRPDSSFGEKNIV
KWVTEIGLDRILDGRMDEVEKVLNVALSCTAELPMSRPSMRRVVELLKD
>HSL2_dicots_XP_011073656_Sesamum_indicum
SNLLRVKLQDPLGDWPCNWTGITCDVVSVNLSGVNVSGKFPCRILRNLDL
SLNSLGEGISLCSRLASLNLSSNNFVGSLPEFPLTTLDFSYNNFSGEIPT
SFVLPRLRVLNLGSNLLNGPEFLTNLTELTELVLSVNLFRPSPLPPNIGR
LAKLEKLVSTYTNLVGEIPESIGDLVSIKDFDISHNGLVGRIPDSMKNVE
QIELYGNLSGELPNLTSLLRFDASENNLTGKIPQSLAGVLESLHLNDNFL
EGEIPEILALNPNLVELRLFNNRLSGVLPEFLGMNSGLEEIDVSNNYLEG
PLPQNLCYRKKLQFFIIFGNRISGTIPESYGECSGLIYVRIQENELSGQV
PDGLWGFSGLEHVEFNRLEGSIVSSAKNLEQLLISGNNFSGELPVEICDL
KELKKFDSSRNRFYGKLPPCITQLTKLQELHIQGNRFTSEIPIAAWRLTE
LDLSNHFSGNIPVELGDLPVLTFLNLSNNLLSGQIPVELKLKLNEFNVSN
NRLQGKVPFLSSLMGNPDLCLVMVAVLLAVILVVLLLWLKSWKITAFQRF
GLDEEQVLASLNENLIGSGGSGRVYRVKLVAAKRLWFMSEIETLGRVRHA
NIVRLLFSCDFKVLVYNYMENGSLGDVLYLLDWPKRFAIAKGAAQGLAYL
HHDCVPAIVHRDVKSNNILLDEEFRPKVSDFGLAKVMSRVAGSYGYIAPE
YAYTMKVTEKSDVYSFGIVLLELITGKRPDNSFGEKNIVKWVTEIGLDQL
LDPRMEEVEKLLNIALSCTAELPISRPSMRRVVELLKD
>HSL2_dicots_Actinidia_chinensis_Achn339011
STLLRVKLGDPLSDWPCNWTGITCDVASIDLSNLGIAGRFPCRILQNLNL
GNNNLNGSLSFCSYLHSLNLSSNLFVGDLPEFELTALDLGYNNFSGGIPA
SFGFPAIKVLSLHGNLLDGPEFLTNLSELTRLELGYNPFTPSPLPRTIGX
XXXXXXXWLSNSNLAGDIPESIGNLTALRNFDLSINNLTGKIPDSLRSVE
QILLYQNLSGELPNLTSLRELDVSQNKLTGKLPENIAGMLCVLNLNDNSF
EGEIPEILASNPNLYFLNLYNNQFFGELPAGLGRNCDLVEIDVSGNEFEG
PLPPNLCYGNKLERLVXXXXXXXXTIPESYGECNTLNYIRMENNELSGTV
PVRFWSFSGLTRFQINTLQGSIISSAQGLTDVLISGNNFSGGLPPEICGL
KELKTLDAGRNRFSGELPKCITELTKLKELYLPENMFAGVIPVHNWKLQT
LDLSNDLTGEIPEEFGSLPALAYLELEGNSLSGEISAELKMKLISFNLSN
NKLEGIVPLIQSLIGNPGLCFYAIGVLSALVLAGLVIWLSLEITTFQRVG
FIEDDLLGSLEENLIGSGGSGRVYRVKLVAIKRLWFRSEVETLGRIRHAN
VVKLLLSCDFRVLMYEYMENGSLGDVLH
>HSL2_dicots_XP_002263151_Vitis_vinifera
LNLIRVKLDDPLGDWPCKWTGIACDVVSIDLSGFGVSGGFPCRILQNLSL
ADNNLNGSLSPCFHLHSLNLSSNELTGELPEFVLLILDLSFNNFSGEIPA
SFGFPALKVLRLCQNLLDGPSFLTNLTELTRLEIAYNPFKPSRLPSNIGN
LTKLENLWFPCSSLIGDIPESVGSLVSVTNFDLSNNSLSGKIPDSLKNVI
QIELYLNLSGELPNMTALVQLDASQNNLSGKLPEKIAGMLKSLNLNDNFF
DGEIPESLASNPNLHELKIFNNRFSGSLPENLGRNSALIDIDVSGNNFTG
DLPPFLCYRKRLRRLILFNNQFSGNLPETYGDCNSLSYVRIFSTELSGEV
PNRFWGLPELHFLQLNRFQGSIISGAQKLTNFLISGNKFSDKLPADICGL
KRLMSFDGSRNQFSGDVPVCITDLKKLQNLELQQNMLSGGIPVSSWTLTE
LNLANRFTGEIPAELGNLPVLTYLDLAGNFLTGEIPVELKLKLNIFNVSN
NLLSGEVPYLQSLMGNPNLCLYLIGVLTLILLLGSLFWFRQWKTTIFQSI
RFNEEEISSSLDENLVGTGGSGQVYRVKLIAVKKLCFQSEVETLGGIRHC
NIVKLLFSCDFRVLVYEYMENGSLGEVLHLLDWHRRFKIAVGAAQGLAYL
HHDCVPAIVHRDVKSNNILLDEEFSPRIADFGLAKLMSRVAGSYGYIAPE
YAYTLKVTEKSDVYSFGVVLMELVTGKRPDPSFGERDIVKWVTEADLDQL
VDPRLEEIEKVLDVALLCTAAFPMNRPSMRRVVELLKG
>HSL2_Early_Eudicot_Spinacia_oleracea_KI815344
LLRVKILDPLANWHCHWTGIKCDVIAVNLDNLNLSGNFPCRILRNLSISY
NDFNGTISLCSHLHSFNLSINDFSGNLPDFSLVALDLSSNFFSGRIPRSF
QLSSLRVLRLQGNILVGPEFLLNLTRLTHLELADNPFYPSELPTTTGTLS
KLEILWLTNSNLVGRIPVSLCFLQSLQLFDVSNNSISGEIPRCCTSLRQL
ELYENLSGELPNLKSLYLFDASENNLTGILPEKLAALLGSLNLNDNFLHG
EIPAILAENKNLYQLKLFNNSFSGKLPTGLGLNSKLEEFDASTNNFSGEL
PPNLCYGKRLLQIIAFNNKFSGNFPETYGNCSSLGYVRIENNNFTGELPE
SFWNLPDLYCAELNNFQGTLVSESHKLTEIHISGNNFSGNLPSEICELKG
LTELRLGENRFSGELPGCITELKGLQVIELQGNMFTGELPMRSWVLTQLN
LSNSFTGEIPSQLGELPVLNYLDLSANSFSGEIPVELQLNLNLFNLSNNN
LEGQVPYADGLLGNPRLCLYLVSFLLAFVLFSSISLLRCKIIAFQRGGFS
EQEILSQLEENVIGSGGSGQVYRVTLIAVKKLWFKSEVETLGSIRHGNIV
KLLFSCDIRALGYEYMKNGSLGDVLHLLDWPRRYAIAYGAAQGLAYLHHD
CVPAIIHRDVKSNNILLDDKFLPRVADFGLAKTMSRIAGSCGYIAP
>HSL2_Early_Eudicot_Dianthus_caryophyllus_DF341166
LLRVKLRDSLSNWFCSWTGISCSVVSITLDSLSLSGPFPCRILRHLSIFD
NGFDGTISFCSRLHSLNVSSNYFFGTLPDFTIYSVDFSDNLFSGGIPVSF
VLRSLRVLCLSNNELNLPEFLMNLTELTRLEVAINSFSSSAISPMIRKLV
NLEVLWLTQTNLIGEIPKSICRLHLLRNFDVAMNSISGKIPKCLRKLYQL
ELFKNLSGELPNLKKLLFFDASENNLTGVLPESIARLLASLKLNDNFFNG
EIPAILAENENLYQLKLFNNSFSGELPANLGVNSPLEEFDVSTNKFSGNF
PANLCKQGSLSQIIAFDNNFSGNLPESYGECRTLSYVRIANNKFSGEIPR
GFWNLPELYFGELNDFEGTLISRKLTKIKVSGNRFSGHLPSALCEMKNLS
VLQLNDNQFTGYLPKCMSGMSSLQKLDLHNNAFSGVLLVSSWTLTELNAS
NKFSGEIPRELGSLPVLTYLDLSDNLFSGEIPVELKLKLNVFNVSNNNLA
GQVAYPNSLLGNPKLCIFIVAGLLVVVLMCLFFWLQRNITTQRVRFKEEK
IIPDLEENLIGSGGSSQVFRVSLVAVKKLWFKSEVETLGKVRHANIVKLL
FSCDYRLLGYEYMVNGSLGDVLHLLDWSRRYAIALGSAQGLAYLHHDCVP
SIVHRDVKSNNILHDDDFVPRVADFGLAKAMSRVAGSCGYIAP
>HSL2_Early_Edicots_XP_010268651_Nelumbo_nucifera
LTLHRVKLDDPLNDWPCNWTGIVCDIISIDLSGLHIYGYFPCRILQNLSL
ADNFFNGSLSSCSHLHHLNLSLNLFVGNLPDFTLRSLDLSFNNFSGHIPP
SFGFPNLTIFCLQENLLNGPAFLTNLTQLTRLELAYNPFAPGPLPLHIGN
LTMLENLWLPKCNLVGEIPDSLGNLVSLRNLDLSDNYLSHRIPESLKSVQ
QIELFNNFYGELPNLTALKWFDASQNNLTGRLPGKLAGLLVSLALNDNNL
EGEIPEILSSNPGLAQLKLFNNSFSGTLPLDLGRNSNLEDFDVSSNSLVG
KLPPYLCYRGKLQRLVAFNNRFSGELPEQYSDCKSLTYVRIFDNELEGKV
PDGIWSLPRLYLLEMNGFEGSVISGAQNLTKLLISGNNFSGEIPAEICGL
QTLQVIDGSRNRFSSELPSCITGIRRLNKLDLQENLLSGEIPLSSWNLVE
LNLSNKFSGKIPSELGMLPVLTYLDLSRNLLSGAIPAELKLNLNKFNLSD
NKLSGKIPYADSLDGNPNLCWFLVAVFLALLLVLVIFWLSPWKLTSFHRL
SFKEEEVFSSLEENLIGTGGSGQVYRAKLVAVKKLWFRSEVETLGRIRHG
NIVKLLFSCDCRVLVYEYMEKGSLGELLHQLDWPKRFKIAVGTAQALAYL
HHDCVPAIVHRDVKSNNILLDNEFNPHVADFGLARVTSRVAGSYGYIAPE
YAYTFKVTEKSDVYSFGVVLMELVTGKRPDPSFGEKDMVKWVTEALVKKV
IDARMQEINKVLNVALLCTSTYPLSRPTMRRVVELLKD
>HSL2_Early_Eudicots_Aquilegia_015_00222
FNMDRTTLNSPLSNWFCDWNGITCNIMSINLNSFGISGKFPCKILENLSV
GDNFLEGTLSLCSHLHFLNLSSNLFIENLPEFTLIVLDLSANNFTGDIPI
SFGFPKLRELNLVNNLLNGPAFLGNLTELTSLKLGYNPFTPSTLFSEIGN
MSKLQYLLLSQANLIGEIPNSIGRLLSIENLDLSVNSLSGGIPVSLKNLT
NFFIYDNLSGELPDLINLRYLDASLNNLSGKLSEKLAGLLISLNLNDNQL
EGEIPVSIVLNRNLEELKLFNNKFSGNLPGNLGVNSNVDHFDVSNNKFVG
KFPSFLCNGKKLTRLIAFGNGFTGNLSENYGNCRSLYYVRISDNEYTGEV
PVSLWSHAGISLFEINRFEGLIISSARNLSKLFISGNNLSGELPVEMCRL
PLLVALDASRNRLSGKLPECMTEMKNLQSLKLQENMFSGEIPVSSWTLTE
LNLANRFSGKIPRELGKLPVLNYLDLSDNLLSGEIPVELNLKLNKFNLSV
NKLEGSIPYVSSLIGNPNLCWFLVSLILSSLVLLSVFWFFPWKLTSFHRL
GLDEEEIYSSLGKNLIGSGGSGNVYRVRLVAVKKLWFKSEVETLGTIRHS
NIVKLLFSCGCRILVYEYMENGSLGDVLHLLNWSKRFNIAVGAAQGLAYL
HHDCVPAIVHRDVKSNNILLDDEYRPRIADFGLARAMSRVAGSYGYIAPE
YAYTLKVTEKSDVYSFGVVLMELVTGKRPDPSFGDKDIVKWVTDANLTHL
MDPRLKEMEKVLNVALLCTSVLPLSRPSMKKVVELLKD
>HSL2_monocots_XP_008785692_Phoenix_dactylifera
KRLLQTRLSDPLRDWPCNWTGVACDVSSVDLSFFDLAGGFPCRILRHLSL
SWNDLGGGLALCSGLEVLNLTYNFFVGGLPEFSLRLLDLSGNNFSGSIPP
SFGFPALRLLSLYGNLISGPTFLANLTELTEFKLGYNPFRPGALPPDIGN
LTKLEVLWLSLANLAGEIPDSIGNLANLRTLDVSNNGLAGRIPVSLRSVE
KIELWRNLSGELPNLTSLLEFDASQNNLTGKLPEGLAGLLTSLALNDNRM
EGEIPAVLAQNPSLVELKLFNNRYSGELPPELGRYSNLQHFDVSGNQLAG
KLPPDLCSRGMLETLVAFGNRLSGELPESYGDCRTLDYVRIQNNELSGRF
RISFGASLKYITSSFTSSKDLCISCAKNLTQIIISGNKFSGQIPQEICAL
MELRTINAGNNQFSGDLPLCIADLTKLEVLDLQQNNLSGEIPAGGWTLAD
INLSNRFSGEIPRSLGDLPVLTYLDLSGNQLSGEIPPELNLKLNHLNLSG
NDLSGKIPFPPSLAGNPNLCRAAVAVLAAVIFPATAVLLRLWKLTSFARV
GFDESEIFECLEENLIGTGGSGRVYKVSLVAVKRLWFRAEVETLGRVRHA
NIVKLLFCCECRVLVFEYMENGNLAETLHPLDWERRAKIALGAARGLAYL
HHDCVPAVIHRDVKPSNILLDAEFEAHVGDFGLARVMSNVAGSCGYIAPE
YAYTLKINEKSDVYSFGVVLLELVTGKRADPSFEEKDIVQWVIDADYEFL
IDPRLKEMVRVLNVALSCTSAFPMNRPSMRRVVELLGD
>HSL2_monocots_XP_010939311_Elaeis_guineensis
QGLLQARLSDSLRDWPCNWTGVACEIASIDLSNFNLAGGFPCRILRHLSL
AWNDLGGGLALCSGLEVLNLSNNFFVGRLPEFSLRLLDLSGNNFSGDIPP
SFGFPSLRVLSLYSNLISGPSFLANLTELIEFNLGFNPFRSGSLPPEIGN
LTKLEVLWLPFVNLVGEIPDSVGNLANLKILDLSNNGLTGRIPASLRSVE
KMELWRNLSGELPNLTSLFAFDASENKLTGKLPEGLAGLLTSLALNDNRM
DGEISTVLAQNPHLVELKLFNNNFSGELPSGLGRYSYLTNVDVSGNQFAG
RLPPDLCSRGMLESLVAFGNRFSGELPQSYADCRTLDYVRIQNNELSGKV
PDLFWSLPKLYHLELNKLEGSLISRAKNLTQIIISDNKFSGQIPPEICDL
MELRTFDAGNNQFSSGLPLCIADLTKLQVLDLQQNNFSGEIPAGGWTLAE
INLSNRFSGEIPRSLGDLPVLTYLDLSGNQLSGEIPPELNLKLNHLNLSG
NDLSGKIPFLPSLLGNPDLCRIAVTVLAAVMFPATAVVLPLWKLTSFARV
GFDESEIFECLAENLIGIGGSGRVYKVSLVAVKRLWFRSEMETLGRVRHS
NIVKLLFCCECRVLVFEYMENGSLAETLHPLDWERRVKIALGAARGLAYL
HHDCVPTVIHRDVKPSNILLDAEFEAHVGDFGLARAMSNVAGSCGYIAPV

>HSL2_monocots_Spirodela_polyrhiza_Spipo24G0003100
AMLLMAKLDDPLSEWPCNWTGVGCSVISIDLTGAGIFGAFPCRILRRLSL
GDNFLNGTLSPCSRLHHLNLSSNLFIGSMPELSLQVLDLAQNNFSGEIPA
SFGLPSLRVLNLFGNLLSGPPFLGNLTELEMFNLAYNPYEEGPLPAEIGN
LTKLVNLWLPFSNLIGEIPETIGNLERLTNLDLSHNRLTGKIPTSLKSIV
QIELYENLTGELPNLSYLLRFDASENGLTGTLPERFAGLLTSLALNDNLL
EGRIPQSLAANPSLVILKLFNNNFSGEIPAELGRNSDLTMFDVSTNNLVG
GLPKYLCNGGKLDSLITFKNQLSGELSSTYGSCISLKSIRVFNNRFSGQF
PQRVWGLPRLTSIEINLFEGSVISQVHGLTNLLISGNNFSGELPVEICKL
RGLVTIDAGSNRFSGEVPSCIAEIKSLQTLELQGNVFSGLIPVGTWPLTN
LNLSNRFSGEIPGELANLPVLTYLDLSENSLTGQIPPGIELKLNYINLSH
NDLSGQVPFLSGFLGNPGLCGLTLATMAALILASALAILRPWTVTSFHRV
GFDMADILDCMEENLIGAGSSGRVYQGRLVAVKRLL
>HSL2_basal_dicots_XP_006852745_Amborella_trichopoda
LNLLRLRLSDPFASWPCNWTGISCNVEAINLDNLNLSGDFPCQILKNLSL
GDNNLGNGISLCFRLHYLNLGYNIFSGPLPEFLLRWLNLSGCNFSGDIPA
SFGFPRLQNLTLGNNLLNGPPFLTNLTDLIALEIGYNPFTPSPLPLEIGK
LEKLQNLWVATANLIGKIPESIGKLGSLANLDLSGNMLTGSIPESLKSVT
QIELYDNLSGFLPNLKSLKNFDVSFNNLSGKWPEEFARNLVSINLYMNNL
EGPIPEVLGLNTELENLVIYDNKFSGQLPANLGRNSNLVMLDVARNLLEG
NLPPYLCRRNKLEILTITGNKFSGQLPESYSHCTSLIRVRIGDNPITGNI
PSSFWGLPRVLFLDLMKLEGPIIAKARNLSHLNVSGNGFSGNLPESLCLL
RELAKVDAGTNSFSGPLPYCLTQMRNLQRLNLTGNRFSGEIPVGSWVMVM
LDLSNSFSGSIPPELGYLLLLNYLDLSLNSFTGSIPEELNLPLRFFNVSY
NNLSGKVPFLHSLIGNSHLCWYLTAILLAILAFSCVLCLSPWRIIPFHRL
SLKEDEILSSIEANLIGSGGSGKVYKARLVAVKRLFFQAEVETLGKIRHK
NIVKLLCCLDMKILVYEYMENGSLGALLHELGWEKRLEIAVGSACGLAYL
HHDCEPAVVHRDVKANNILLGGDYSARVADFGLAKEMSSVAGSYGYIAPE
YGYTLKVNEKSDIYSFGVMLLELVTGRQPDSSFGERDVVKWVNDAALDEV
HDSRFMQMENVLSLALLCTSPVPNSRPSMRRVLQVLKD
>IKU2L1_XP_006852741_Amborella_trichopoda
WAMLELKLKSSLDSWPCNWTGIHCNVTEINLSSKRLAGELPCGLLEKLFM
GKNSLYGNITNCKKLQYLDLAFNSFTGSFPDLLKLLNLSDNGFSGPFPTT
SLRNKPNLVSLSLGDNPFDPSPFPEEILALSQLSWLYLSNCGLSGRIPQD
IGNVTELVNLELSDNSFYGEIPASLSKLWQLELYNNLNGTIPNLVNLQKF
DASMNYLDGGLTELKSLTLVSLQLFYNQFSGEIPVEFGEFRELVNLSLYS
NNLSGPLPQKLGSWSEFYFIDVSENGFTGPIPPDMCLKGKMTFLLMLDNK
LSGELPSTYATCSSMNRLRVSNNSLSGKISAGIWGLPKLEIIDFNQFEGE
VIRNAKSLTELYIQNNRFSGQLWSEISQASSLIEINASVNEIEGEIPATI
GELPKLNKLHLQDNKFSGKIPIGSCALSDINLANQLVGQIPASLASIQVL
NSLNLSDNQLSGEIPTRFVVRFSLLDLSNNQLTGPIPYADGLAGNSGLCI
TIIVCLGTTILVVLLASFSSWNLKSFHILTFTEREILNSLEENLIGQGGS
GEVYRVDLLAVKQIWIEAEVSALSEIRHVNVVKLYCSIESQLLVYDYMPN
GSLWDRLHELDWDRRYQIALGAAKGLEYLHHGCRRPVVHRDVKSSNILID
EFFEARIADFGLAKVSRSVAGTLGYMAPEYAYSSNVSEKTDVYSFGVVLM
ELVTGKRPQPEFGVGDIVMWVSSKSVLGVVDSRIEEAVKVLRIAVLCTSR
LPALRPTMRGVVQMLLD
>IKU2L1_Arabidopsis_thaliana_BAD94141
MSFTEDDIIDSIEENLIGRGGCGDVYRVVLVAVKHIRFETEVQTLSSIRH
LNVVKLYCSIDSSLLVYEYLPNGSLWDMLHNLGWETRYDIALGAAKGLEY
LHHGYERPVIHRDVKSSNILLDEFLKPRIADFGLAKSTHVVAGTYGYIAP
EYGYASKVTEKCDVYSFGVVLMELVTGKKPEAEFGEKDIVNWVSNNSVME
IVDKKIEDAVKMLRIAIICTARLPGLRPTMRSVVQMIED
>IKU2L1_XP_011016947_Populus_euphratica
KSLLNLKLKKSFDSWICEFTGITCNVKEIELSRQNLEGVLPCQLLDKLSF
GYNFLHGTISNCTKLQYLDLGNNLFTGPFPDILQHLYLNQSRFNGGFPWK
SLQNMTGLVTLSVGDNTFDRAPFPNEVVKLTKLNWLYMTNCSIEGTIPEE
IGNLIELTNLELSNNYLSGEIPSQLRNLWQLELFNNLTGKLPNLTKLEKF
DASTNNLEGDLSELRFLTLVSLQLYANKLSGEIPAEFGEFKKLVNISLYQ
NQLTGPLPPKLGSWTEFDFIDVSENQLTGSIPPDMCKKGTMTRLLVLQNN
LTGEIPAGYANCNTLLRFRVSNNRLSGKVPAGIWGLPEANIIDINQFEGP
VIGNAKALGQLLLGNNRLSGELPEEISKATSLVTVQLNDNLFSGKIPNKI
GELKQLSSLHLENNMFSGSIPLGSCYLTDVSMANSLSGEIPSTLGQLPTL
NSLNLSENEISGHIPGSLSLRLSLLDLSHNRLSGPIPYNGSFTGNPGLCR
TLILCFGSMILLASLACFESWDLKSFHVLTFTEDEILDSIQENLIGKGGS
GNVYRVALLAVKHIWFDAEVETLSSIRHVNVVKLYCSIDSSLLVYEYMPN
GSLWDRLHELDWQTRYEIAVGAAKGLEYLHHGCDRPIIHRDVKSSNILLD
ELFKPRIADFGLAKSTQVIAGTHGYIAPEYGYTYKVNEKSDVYSFGVVLM
ELVSGKRAEPEYGDTDIVDWVSSKSVLSIVDSRIEDAVKVLRIAILCTAR
LPAMRPAMRSVVQMLEA
>IKU2L2_XP_006852742_Amborella_trichopoda
SNLSLLRVLTPLLNWYCNFEGVLCDIMELNFSGRVLGGLFPCHFLRTLKL
GGNWFHGDFVNCSLLEELNLTMNHFSGQLPDLLKVLDLSYNQFSGEFPVT
VSNLTNLEVLNFNMIPFFMRELPQEITRLTKIRKLILSTCGLVGQIPASL
ANLSELQDLELSGNHLVGQIPAELKNLQLLELYYNLSGSIPNLTNLRDLD
ISVNKLTGNIPDEIFRLLASLQLYNNCLTGKIPEAIGNSTSLMGLSLYEN
YLTGELPPGLGEFSNFILLDVSENQLSGQLPAKICSSGNLQYFLALNNKF
SGGLPESYTNCKKLLRFRVSNNSLSGKIVEGFWELPHISIIDLNGFEGSI
IQTAKNLSELYLQNNQFSSEIPPQISGANNLVKLDLSGNLLNGSIPQEIG
KLTQLNLLLLQNNLVGAIPDSLSALKMLNVLNLSNNLLTGKVPESLQLLP
NSLDFSNNRLSGTVPIEESLAGNPDICWVILVSIIALFIGILLFFLWDVK
SFHKLNFDQHEILESLEKNVIGHGGSGTVYRIQLVAVKKLWLEAEVKTLG
SIRHKNIVKLYCCFYSNLLVYQYMPNGNLWDALHLLDWPARHRIALGIAQ
GLSYLHHDLSPPIIHRDIKSTNILLDADFQPKVADFGVAKTTTAIAGTYG
YLAPEYAYSSKATTKCDVYSYGVLLMELITGKKPEAEFGEKNIVYWISKK
GTKDVLDKQLDDMVKALRISVLCTNNMPAYRPKMNEVVQMLIE
>IKU2L2_XP_010943241_Elaeis_guineensis
LQLSLMKLLGPMAHWYCNFSGISCDVVEIDLSSWKLAGDFPCSSLRALRL
ADNDISNGFFNCSFLGELNFSHSGLTGAVPDLLHMIDLSNNFFTGEFPIS
IINLTNLEVVNFNENPFDLWRLPDTITQLKKLEVLILSTTSMRGEIPPWI
GNMTSLIDLELSGNSLVGQIPATLENLQFLELYYNLSGEIPNLTRLVDLD
MSENYLTGRIPEKLCALLGVLQLYSNRLTGGVPRELGNSTVLSILSLYGN
FLTGELPPDLGRHSKLIVLDVSDNQLSSQLPRDACAGGELLYLLVLDNHF
TGELPETYAQCNSLLRFRVSNNKLNGSIPEGIFGLPHAWIIDLNRFGGTI
IGNAKNLSALFLTHNLLSGALPPEISWATNLVKIDLSHNLLSGPIPSEIA
SLYKLNQLSLQNKLDSSIPASLSLLKSLNVLNLSNNYLTGEIPDSLNLLP
NSLDFSNNRLSGPVPLIESVYGNSELCWVIGVCLMFSILAVLLAFVYDVT
SFHKLSFDQHEIVEALENNIVGHGGSGTVYRIALVAVKKLWLKTEVETLG
SIRHKNIVKLYCCFDYKLLVYEYMPNGNLMDALHFLDWPTRHRIASGIAQ
GLAYLHHDLLFPIVHRDIKTSNILLDEDFEPKVADFGIAKSASVIIGTYG
YLAPEYAYSTKATTKCDVYSFGVVLMELVTGKKPEPEFGEQDIIHWVSSK
GAMDAIDKKLEDMIQILRIALRCTCRSPALRPSMNEVVQLLNE
>IKU2L2_XP_011017021_Populus_euphratica
TNFNLMKLSGNLSDWYCNFTGVGCNVEMIDVTGWSISGRFPCSYLRVLRL
GHNSIHGDFVNCSFLEELNLSFLFATGTYPDFLRILDVSYNRFTGEFPIS
VTNLSNLEVLNFNENDLHLWQLPDNISRLTKLKRMILTTCVLHGPIPASI
GNMTSLVDLELSGNFLSGHIPVELKNLQQLELYYNLSGNIPNLTELVDLD
ISVNKLTGKIPESVCRLLEVLQLYNNSLSGEIPRAIASSTTLRILSVYDN
FLTGEVPQDLGHLSAMIVVDLSENRLSGPLPSDVCRGGKLLYFLVLDNMF
SGELPDSYAKCKTLLRFRLSHNHLEGSIPEGILGLPRVSIIDLNNFSGPI
IGTARNLSELFVQSNKISGVIPSEISRAVNLVKIDLSSNLLYGPIPSEIG
YLKKLNLLILQNKLNSSIPKSLSLLRSLNVLDLSNNLLTGSIPDSLELLP
NSINFSNNLLSGPIPLVESFSGNPGLCWAIVVSVAILSVGALLFFSYNVK
SFHPISFDQREILDAMDKNIVGHGGSGTVYKIELVAVKKLWLKTEVGTLG
SIRHKNIVKLYCYFDCNLLIYEYMPNGNLWDALHHLNWPTRHQIAVGVAQ
GLAYLHHDLLPPIIHRDIKSTNILLDANYRPKVADFGIAKTTTVIAGTYG
YLAPEYAYSSKATTKCDVYSFGVVLMELITGKKPEADFGEKNIIHLVSTK
GVMEVLDKKLDEMIQVLRIAIRCTYKTPALRPTMNEVVQLLIE
>IKU2L2_Arabidopsis_thaliana_AED95842
SNFKLMKLFGDLSTWYCNFTGVRCDVTDLDLSGLSLSGIFPCSYLRVLRL
SHNHLNKSSPNCSLLRDLNMSSVYLKGTLPDFLRVIDMSWNHFTGSFPLS
IFNLTDLEYLNFNENPLDLWTLPDSVSKLTKLTHMLLMTCMLHGNIPRSI
GNLTSLVDLELSGNFLSGEIPKELSNLRQLELYYNLTGSIPNLKNLTDID
ISVSRLTGSIPDSICSLLRVLQLYNNSLTGEIPKSLGNSKTLKILSLYDN
YLTGELPPNLGSSSPMIALDVSENRLSGPLPAHVCKSGKLLYFLVLQNRF
TGSIPETYGSCKTLIRFRVASNRLVGTIPQGVMSLPHVSIIDLNSLSGPI
IGNAWNLSELFMQSNRISGVIPHELSHSTNLVKLDLSNNQLSGPIPSEVG
RLRKLNLLVLQNHLDSSIPDSLSNLKSLNVLDLSSNLLTGRIPENLELLP
TSINFSSNRLSGPIPLVESFSDNPNLCWAILVSVFILVLGVIMFFSYDVK
SFHRISFDQREILESLDKNIVGHGGSGTVYRVELVAVKKLWLKTEVETLG
SIRHKNIVKLFSYFDCSLLVYEYMPNGNLWDALHHLEWRTRHQIAVGVAQ
GLAYLHHDLSPPIIHRDIKSTNILLDVNYQPKVADFGIAKTTTVMAGTYG
YLAPEYAYSSKATIKCDVYSFGVVLMELITGKKPDSCFGEKNIVNWVSTK
GLIETLDKRLADMINALRVAIRCTSRTPTIRPTMNEVVQLLID
>IKU2L3_XP_006858563_Amborella_trichopoda
MNNWPCSWAGIYCDVSGILLGSRSLSGTLSSALLTTLNISDNSISGHLLP
LLKILDLSGNQFSGPGWVGKLTSLISLNFAGNGFSPGRIPASLGNLKNLT
ELCMSYCSLNFDIPEFIFELRKLESLDLSINNLTGKIPKTLQSLYKIELY
DNLTGELPNLSLLREFDISHNLMTGKLPESLGGLLTVFQLYENEFYGDLP
KGFGDMRNLVGFSIYRNQFSGEFPPEFGKYSPLESIDISENGFSGEFPAN
LCWKNQLWFLLSLENRFSGRFPESYAECKSLIRLRISNNYFVGEIPEGLW
GLPNASIIDFNGFNGSIIKQSVNLNQLFIQNNGFTGEIPSETGFLKQLQK
FHGYNNNFHGRIPEEIGNLNQLSSLYLFKNNFSGSIPIGACSLTDVQLAN
SLTGDIPSGLANLLSLNSMNLSWNLLTGSIPRNFLLKLSLIDFSHNKLSG
PVPSLNAFADNSGLCVVFLSISAVAITLTTTIMLPNWKFKMFHQTGFEAD
EICYLEENLIGTGGNGRVYRVELVAVKELWMRSEIEILGKVRHRNIVRLY
ACLVSGILVYEFMENGNLFEALRELDWVQRHGIGVGVAKGLAYLHHDCSP
AIIHRDIKSSNVLLDEALEAKIGDFGIARASSGFVGTHGYIAPELAYSMK
ATEKSDVYSFGVILLELVTGKRPEPEFQEKDIVDWVCSHTACSILDTRVE
DMLKVLKMATLCTTKLPTLRPSMREVVKMLVD
>IKU2L3_XP_010911833_Elaeis_guineensis
LSLLEFRLNDPLESWPCQFVGVNCDVIRISLANLSLSGKISSVLLSSLVL
GANAISGIVVNCTNLQVLNLSTNSLTGQLPDLQNLRVLDLSTNRFTGPAW
VGKLPDLIQLGLAENNFEEGDIPQGIGNLKNLTWLFLAQCNLRGEIPASI
FQLTSLGTLDFSRNQISGKFPKALGNLYKIELYQNLTGEIPKLSQLREFD
ISRNHLTGKLPAEIGTLLTIFHIYSNNFWGDLPKEFGDLQFLVSFSIYQN
NFSGEFPANLGHFSPLNIIDISENSFSGEFPRFLCQSNNLQFLLALDNNF
SGEFPDSYANCKSLQRFRINQNHFTGKIPDALWGLPFAVIIDVNSFTGGI
IGISISLTQLYVQNNRFSGELPMELGKLPQLQKLFAFNNFFSGQIPSQIG
NLKQLSSLHLEKNELTGHIPLGMCSLVDLNLANSLSGDIPEMLSMLSSLN
SLNLSNNMMTGSIPEGLSLKLSLIDLSKNQLAGRIPGDEAFSGNTALCIL
LVLVIALSILLAGLAFVSKWNLESFHPTELDPEEICNLEENLIGCGGTGK
VYRVDLIAVKQLWLMAEIDIMGKIRHRNILKLYACLGSNFLVFEYMPNGN
LYQALRELDWNKRYKIAVGAAQGIMYLHHDCLPAIIHRDIKSTNILLDEE
YEAKIADFGIAKEMNCFAGTHGYMAPELAYSFKATEKSDIYSFGVVLLEL
LTGLSPDSQFFGKDIVFWVSTHNLGEVFDARLDDMLKVLKIAILCTTKLP
SLRPTMREVVNMLID
>IKU2L3_XP_011031514_Populus_euphratica
LDLLDFKLKDPLESWPCEFSGITCDVTAISFDNQSLSGVISSALLMSLWL
PSNAISGKLINCSKLRVLNLTLNKMAGVIPDLRNLEILDLSENYFSGPSW
IGNLSGLLALGLGINEYHVGEIPESIGNLKNLTWLFLANSHLRGEIPESI
FELENLQTLDISRNKISGQFPKSLRKLTKIELFYNLTGEIPNLTLLQEFD
VSSNQLYGKLPEGIGSLLTVFQGHQNNFSGEIPAGFGEMRHLNGFSIYQN
NFSGEFPTNFGRFSPLNSIDISENQFSGSFPRFLCESKQLQYLLALGNSF
SGVLPDSYAECKTLWRFRVNKNQLTGKIPEGVWAMPFASIIDFNYFTGEV
IRFSTSLNQLILQNNRFSGQLPSELGKLMNLEKLYLNNNNFSGVIPSDIG
SLQQLSSLHLEENSLTGPIPLGDCAVVDLNIANSLSGRIPSTITLMSSLN
SLNLSRNKLTGLIPEGLKLKLSSIDLSENQLSGRVPGDRAFIGNKELCLV
LFSIIVLVFVLTGMLLLPKWKISSFHQLDIDADEICDLEDNLIGCGGTGK
VYRLDLVAVKQLWLEAEMEILGKIRHRNILKLYASLESSFLVFEYMPNGN
LFQALHELDWNQRYKIALGAAKGIAYLHHDCSPPILHRDIKSSNILLDED
NEPKIADFGVAKDNSSFTGTHGYIAPEMAYSLKVTEKSDVYSFGVVLLEL
VTGKRPDEAYGEKDIAYWVLSNNILKVLDEEVEEMIKVLKIGVLCTTKLP
NLRPTMREVVKMLVD
>IKU2L3_Arabidopsis_thaliana_AEE35286
STLFRFKLDDSLQSWPCVFRGITCDVIGISLGNVNLSGTISSALLSTLSL
PSNFISGRIVNCKNLKVLNLTSNRLSGTIPNLKSLEILDISGNFLNGQSW
IGNMNQLVSLGLGNNHYEEGIIPESIGGLKKLTWLFLARSNLTGKIPNSI
FDLNALDTFDIANNAISDDFPILLVNLTKIELFNNLTGKIPNLTRLREFD
ISSNQLSGVLPEELGVLLRVFHCHENNFTGEFPSGFGDLSHLTSLSIYRN
NFSGEFPVNIGRFSPLDTVDISENEFTGPFPRFLCQNKKLQFLLALQNEF
SGEIPRSYGECKSLLRLRINNNRLSGQVVEGFWSLPLAKMIDLNELTGEV
IGLSTELSQLILQNNRFSGKIPRELGRLTNIERIYLSNNNLSGEIPMEVG
DLKELSSLHLENNSLTGFIPLKNCVLVDLNLANFLTGEIPNSLSQIASLN
SLDFSGNRLTGEIPASLKLKLSFIDLSGNQLSGRIPGSTAFSRNEKLCTL
LFLALVVVVLVSGLFALAKWKIASFHQMELDVDEICRLEDHVIGSGSAGK
VYRVDLVAVKWLKSVAEMEILGKIRHRNVLKLYACLGSRYLVFEFMENGN
LYQALGELDWLKRYKIAVGAAKGIAYLHHDCCPPIIHRDIKSSNILLDGD
YESKIADFGVAKEWSCVAGTHGYMAPELAYSFKATEKSDVYSFGVVLLEL
VTGLRPEDEFGEKDIVDYVYSQNLQNVLDKQVESMIRVLKMGLLCTTKLP
NLRPSMREVVRKLDD
>BAM_XP_006852730_Amborella_trichopoda 
HSLLSLKIIDPLQSWYCSWSGVACDVVSLDLSARNLNGTLAGRLLVNITV
AENQFAGGISQINGLKLLNLSNNYFSANFPANFLEVLDLYNNNLTGPLPL
EVTMEALRHLHLGGNFFTGPPEYGKWGFIEYLAVSGNELTGKIPGELGNL
TKLQQLYLGYYNYEGGIPPELGNLSALVRLDMANCALSGSIPPELQKLDT
LFLQVNLSGPITSLKSLKSMDLSNNMLDGQIPVEFSELLTLLNLFRNRLH
GSIPGFIGDLPELQVLQLWENNFTGSVPQQLGMNGNLILLDISSNKLTGS
VPPQLCYGGKLTTLITLDNFLFGPIPESLGECVSLARIRMGENYLNGSIP
KGLLSLPNLVQVELNYLTGNLGKASENLGQLSLSNNRLSGQLPASIGKFS
SLQKLLLDGNGFSGQIPPDIGKLQQLSKLDFSDNKFSGEISITNCKLTVV
DLSNELNGTIPSEITKMRILNYLNLSRNHLMGGIPPSITMQLTSVDFSYN
NLSGLVPNASSFVGNPGLCKLLLVIGVCSIAFAIAAIIRAWKLTAFQRLD
FTCDDVLDCLEENIIGKGGAGVVYKGSMVAVKRLLFSAEIQTLGRIRHRH
IVRLLGFCEANLLVYEYMPNGSLGEVLHHLHWDTRYKIAVEAAKGLCYLH
HDCSPLILHRDVKSNNILLDSSFEAHVADFGLAKCMSAIAGSYGYIAPEY
AYTLKVDEKSDVYSFGVVLLELITGRKPGEFGDVDIVQWVRKMGVLNILD
PRLHEAMHVFYVAMLCVEEQSVERPTMREVVQILTD
>BAM_XP_010941985_Elaeis_guineensis
RVLLDLKLGDPLAGWHCAWVGVACDVVSLNISNLNLSGPLPSRLLLRLST
AANQLSGPISLLSGLRFLNLSNNAFNETFPSALLHVLDLYNNNLTGVLPL
EVALPALRHLHLGGNFFSGPPEYGRWEHLEYLAVSGNELGGPIPPELGNV
TTLRELYIGYFNFQGSLPAAIGNITALVRLDAANCGLSGKIPPELQNLDT
LFLQVNLSGGITMLRSLKSMDLSNNALTGEIPRTFAELLTLLNLFRNRLH
GAIPDLIGDLPRLEVLQLWENNFTGEIPRRLGTNGRLQLLDLSSNKLTGS
LPPNLCSGNNLQVLIALGNFLFGSIPESLGRCKSLSRIRMGENYLNGSIP
SGLFSLPNLAQVELNLLTGGFSSISSTLGQISLSNNRLSGALPPSIGKFS
GVQKLLLNQNQFSGRIPLEIGRLQQLSKMDFSGNRFSGPITIRKCKLTFV
DLSNNLSGEIPAEITGMRILNYLNLSRNHLEGEIPASITMQLTAVDFSYN
NLSGLVPNATSFVGNPDLCKLLLVIGLCSIAFAIAAIIRAWKLTAFQRLD
FTCDDVLNCLEENIIGKGGAGIVYKGVMVAVKRLPFSAEIQTLGRIRHRH
IVRLLGFCETKLLVYEYMPNGSLGEVLHHLQWDTRYKIAVEAAKGLCYLH
HDCSPLILHRDVKSNNILLDSDFEAHVADFGLAKCMSAIAGSYGYIAPEY
AYTLKVDEKSDVYSFGVVLLELISGRKPGEFGDVDIVQWVRKMAVSEILD
PRLQEVIHVFHVAMLCVEEQSVERPTMREVVQILAE
>BAM_XP_011021820_Populus_euphratica
TVLLSIKTDDPLSAWLCSWTGITCDVTSLDLSGLNLSGTLSAHLLQNLSL
AVNQFSGPISAVTSLRSLNLSNNIFNSTFPPQLLQVLDLYNNNMTGGLPL
TVVMPNLRHLHLGGNYYSGPSEYGKWEFLEYLAISGNELEGSIPVELGNL
TKLRELYIGYFNYEGGLPPEIGNLSNLVRFDAANCGLSGQIPPELQKLDT
LFLQVNLSGSLTSLKSLKSMDLSNNMFTGEIPTSFAELLTLLNLFRNKLY
GAIPEFIAELPELQVLQLWENNFTSTIPQALGQNGKLQILDLSSNKLTGT
LPPNMCLGNNLQTLITLSNFLFGPIPESLGQCQSLSRIRMGENFLNGSIP
KGLFDLPNLSQVELNLLAGEFGTLAVNLGQLSLSNNRLTGSLPPSVGNFS
GVQKLLLDGNKFSGSIPPEIGRLQQLTKMDFSHNKFSGPIAISQCKLTFV
DLSNELSGEIPTEITGMRILNYLNLSRNHLVGSIPSPITMQLTSVDFSYN
NLSGLVPNYTSFLGNPGLCKLLLVIGVCSIAFAVAAIIRAWKLTAFQRLD
FTVDDVLDCLEDNIIGKGGAGIVYKGAMVAVKRLPFNAEIQTLGRIRHRH
IVRLLGFCETNLLVYEYMPNGSLGEVLHHLHWDTRYKIAVEAAKGLCYLH
HDCSPLIVHRDVKSNNILLDTSFEAHVADFGLAKCMSAIAGSYGYIAPEY
AYTLKVDEKSDVYSFGVVLLELVTGRKPGEFGDVDIVQWVRKMGVLKVLD
PRLHEVMHVFYVAMLCVEEQAVERPTMREVVQILTE
>BAM_Arabidopsis_thaliana_Q9M2Z1
PILLSLKTIDELTSWFCSWTGVTCDVTSLDLSGLNLSGTLSAHLLQNLSL
AANQISGPISNLYELRHLNLSNNVFNGSFPDELLRVLDLYNNNLTGDLPV
SLTLTQLRHLHLGGNYFSGPATYGTWPVLEYLAVSGNELTGKIPPEIGNL
TTLRELYIGYYNFENGLPPEIGNLSELVRFDAANCGLTGEIPPELQKLDT
LFLQVNFTGTITLISSLKSMDLSNNMFTGEIPTSFSQLLTLLNLFRNKLY
GAIPEFIGEMPELEVLQLWENNFTGSIPQKLGENGRLVILDLSSNKLTGT
LPPNMCSGNRLMTLITLGNFLFGSIPDSLGKCESLTRIRMGENFLNGSIP
KELFGLPKLSQVELNYLTGELGGVSGDLGQISLSNNQLSGSLPAAIGNLS
GVQKLLLDGNKFSGSIPPEIGRLQQLSKLDFSHNLFSGRIAISRCKLTFV
DLSNELSGDIPNELTGMKILNYLNLSRNHLVGSIPVTISMQLTSVDFSYN
NLSGLVPNYTSFVGNSHLCKLLLVLGFCSMVFAIVAIIKAWRLTAFQRLD
FTCDDVLDSLEDNIIGKGGAGIVYKGTMVAVKRLAFNAEIQTLGRIRHRH
IVRLLGFCETNLLVYEYMPNGSLGEVLHHLHWNTRYKIALEAAKGLCYLH
HDCSPLIVHRDVKSNNILLDSNFEAHVADFGLAKCMSAIAGSYGYIAPEY
AYTLKVDEKSDVYSFGVVLLELITGKKPGEFGDVDIVQWVRSMCVLKVID
LRLHEVTHVFYVALLCVEEQAVERPTMREVVQILTE
>CLAVATA_XP_006856744_Amborella_trichopoda
CVLLKLKILEPLKDWHCLWSGVTCNVVALNICFIPLHGRIFGLLLVNVTL
SSSNLTGNLGHLRSLRFLNISNNDLSGDIPTTFLEVLDAYNNNFSGPLPH
EVALKGLRHLQLGGNYFSGLTSYGGVESLEYLGLNGNALSGHIPGELSML
SNLREMYLGYYNYSGGIPSEFGLFAKLVRLDLASCNLSGQIPATLKFLDT
LFLQMNFSGEIPGLKSVKSLDLSNNQLTGELPEGFSELLTLLNLFRNNLH
GAVPPFIAELPNLEVLQLWENNFTGSLPENLGRNGRLLKLDLTANRLTGL
IPSALCFGGRFQVLILLDNYFFGPIPESLGICKSLTRVRLAKNFLNGSIP
EGFLNLPLADMIELNYLSGKLISASVVLGELILSNNLFTGSIPSSISNLT
GLQTLSLEGNQFSGEIPQGIGELQQLSKLNLSNNKFSGKIPLGRCFLYSV
DISNQLAGTIPDELADLHILNVLNLSGNHLSGEIPAKMWMQLTSLDLSYN
QLSGIVPNMSSFMGNPDLCKMLVSLILALGVFAAVFVRKAWKLTAFQRLD
FSYMDVLQCLEENMIGSGGAGVVYRGVMVAIKRLRFSAEIQTLGRIRHRH
IVRLLGFCETNLLVYEYMRNGSLGEVLHVLGWETRCRIAVEAATGLCYLH
HDCCPMIIHRDVKSNNILLDSTLEAHVADFGLAKSMSTVAGSYGYIAPEY
AYTLKVDEKTDVYSFGVVLLELITGRKPGEFGEVDLARWVRKMVVSQVVD
TRLHSVTHLFRVAMLCVEEQSVQRPTMREVVHMLTN
>CLAVATA_XP_011045060_Populus_euphratica
GYLLKLKMCGHLQDWHCYFSGVMCDVVSLNLSFRHLPGLIPGLLLVNLTL
SGNNLTGGFAMLTSLRILNISNNVIAGNFPGKILEVLDVYNNNFTGALPT
EIVLKNLKHVHLGGNFFSGPEEYSEILSLEYLGLNGNALSGKVPSSLSRL
KNLKSLCVGYFNYEGSIPPEFGLLSNLELLDMASCNLDGEIPSTLTHLHS
LFLQVNLTGHIPGLISLKSLDLSINNLTGEIPESFSDLIELVNLFQNKLH
GPIPEFFGDFPNLEVLQVWGNNFTFELPQNLGRNGKLMILDVSINHLTGL
VPRDLCKGGKLTTLILMNNFFLGSLPDEIGQCKSLIKIRIMNNMFSGTIP
AGMFNLPMATLVELNFFSGELISGDALGLLSVSNNRITGKIPPAIGNLKN
LQTLSLDTNRLSGEIPEEICGMKFLTKIDIRGNNIRGEIPIFQCTLTSVD
FSNSLSGGVPKTIAKLKDLSFLDLSRNQLTGQLPVEIYMRLTSLNLSYNN
LFGRIPNDSSFLGNPNLCKLIITVIVTVLLLIVVTVYRAWKLTAFQRLDF
KAEDVLECLEENIIGKGGAGTVYRGSMVAIKRLVFSAEIQTLGRIRHRNI
VRLLGYVDTNLLLYEYMPNGSLGELLHHLQWETRYRIAVEAAKGLCYLHH
DCSPLIIHRDVKSNNILLDSDFEAHVADFGLAKCMSSVAGSYGYIAPEYA
YTLKVDEKSDVYSFGVVLLELIAGRKPGEFGDVDIVMWVSKTTVLAVVDP
RLAGVIHLFKIAMLCVKDESSARPTMREVVHMLTN
>CLAVATA_Arabidopsis_thaliana_Q9SYQ8
AYLLNLKMIGPLHDWHCSFSGVSCDVISLNVSFTPLFGTISGMLLVNLTL
AANNFTGELKSLTSLKVLNISNNNLTGTFPGEILEVLDTYNNNFNGKLPP
EMSLKKLKYLSFGGNFFSGPESYGDIQSLEYLGLNGAGLSGKSPAFLSRL
KNLREMYIGYYNYTGGVPPEFGGLTKLEILDMASCTLTGEIPTSLKHLHT
LFLHINLTGHIPGLVSLKSLDLSINQLTGEIPQSFINLITLINLFRNNLY
GQIPEAIGELPKLEVFEVWENNFTLQLPANLGRNGNLIKLDVSDNHLTGL
IPKDLCRGEKLEMLILSNNFFFGPIPEELGKCKSLTKIRIVKNLLNGTVP
AGLFNLPLVTIIELNFFSGELMSGDVLDQIYLSNNWFSGEIPPAIGNFPN
LQTLFLDRNRFRGNIPREIFELKHLSRINTSANNITGGIPISRCSLISVD
LSNRINGEIPKGINNVKNLGTLNISGNQLTGSIPTGINMTLTTLDLSFND
LSGRVPNETSFAGNTYLCRIVITVIITGLILISVAILAWKLTAFQKLDFK
SEDVLECLEENIIGKGGAGIVYRGSMVAIKRLVFTAEIQTLGRIRHRHIV
RLLGYVDTNLLLYEYMPNGSLGELLHHLQWETRHRVAVEAAKGLCYLHHD
CSPLILHRDVKSNNILLDSDFEAHVADFGLAKCMSSIAGSYGYIAPEYAY
TLKVDEKSDVYSFGVVLLELIAGKKPGEFGEVDIVRWVRNTIVVAIVDPR
LTSVIHVFKIAMMCVEEEAAARPTMREVVHMLTN
>CLAVATA_XP_010935096_Elaeis_guineensis
HDLMKLKLHGPLHDWHCSFSGVTCDVVALNVSYIRFHRPLPGLLLVNLTV
ACNFLTGQLGALPALRFLNISNNNFTGRFPDVDLVVLDAYNNNFSGPLPL
GLALPHLRYIHLGGNFFSGPESYGGIGSLEYLGLNGNALSGRVPVSLSQL
TNLREMYIGYYSYEGGIPPEFGMLTSLVRLDMAYCNLSGRIPASLKLLDS
LFLQWNLTGSIPGLDRLQSLDLSINELTGELPESFAGLLKLLNLFRNHFR
GRIPPFIADLPNLEVLQLWENNFTFELPGGLGRNGRLLKLDVATNRLTGT
IPPDLCASGRLEQLVLMQNAFFGPIPEKLGDCKSLLHVRLAKNFLNGTIP
AGLFDLPSVDMLELNYLSGELIAGDKLGELLLSNNWISGPIPPAIGNLRG
LQTLSLESNRISGEIPAQIGDLKQLSRLYLRGNNLTGEIPLARCALEVVD
LSNHLIGVIPDAITELQNLNTLNLSRNQLSGEIPADIRMQLTALDLSYNL
LSGEIPNESSFIGNLDLCFFVCVVVVGIILVGVAAPKDAWKMTAFQRLNF
TAEDVMECLEDNVIGKGSAGIVYRGSMVAIKRLVFTAEITTLGRIRHRNI
VRLLGFVETNLLLYEYMPNGSLGEMLHHLGWEARCRIAVEAARGLCYLHH
DCSPLIIHRDVKSNNILLDSNFEAHVADFGLAKCMSSIAGSYGYIAPEYA
YTLRVDEKSDVYSFGVVLLELITGRRPPAAFGEVDIAQWIRKTAVLSVVD
RRLDLIINLFKVAMLCVEEQSVARPTMREVVHMLSN
>PXY_TDR_XP_006837283_Amborella_trichopoda
VPLLAIKIYDPLNDWFCTWSSVSCKIISLDLSHKNLSGFLSRFLLQYLNL
SNNGFQGPFFSLLNLTAIDISHNSFNSTFPLGILTHFNAFSNNFTGTLPY
DLPLLSLEFLNFGGSFFEGPASFGLFPAIKHLNLAGNLLTDEIPLELGNL
TLLERLEIGYNNFIGGIPAKFGKLQELKYLDMASCNLSGVLPPELGDMES
LFLFKNFIGEIPNLTSLLSLDLSDNQLSGEIPVGFSELLTMLSLLKNKLS
GQIPQGIEELPNLETLLLWNNSFNGSLPSRLGLNSNLQVLDVSSNMLSGP
LPESLCHGNKLWKLILFSNAFSSEIPKSLTECVSLWRFRVAGNRFSGEIP
AGFGSMRNLTYMDLNNLSGKILSSAQRLQFLNISGNQFNGNLPESLWGGP
NLQIFSASFSGLKGKIPSFSHGCKSLYKLELNGNAFSGLIPINHCQLLNL
RLNNQLSGSIPREIAEIPVISEIDLSENSLTGLIPDSFNVRLESFNVSFN
QLSGPVPHPASFLGNENLCWIMGAVFGIFVLIVGSRCFGPWKMTAFQRLN
FTVETVIDCLSDNIIGMGSAGTVYKAQLIAVKKLWALIEVELLGHVRHRN
IVRLLGFCDITLLLYEYMPNGSLDELLHLADWFTRYNIAVGVAQGICYLH
HDCHPVIVHRDLKPGNILLDAEMEARVADFGVAKSMSAIAGSYGYIAPEY
AYTLQVDEKSDIYSFGVVLMEILSGRRSESEFGDNSIVDWVRSKGVSEVL
DKNVEEMMLVLRVALLCTARCPNNRPSMRDVVSMLQE
>PXY_TDR_XP_011027952_Populus_euphratica
LPLLSIKLKDPFHDWWCSWSGIKCNITSLDLSHRNLSGAIPRYLLVHLNL
SGNTFDGLLFELSDLRILDISHNNFNSTFPPGILRVFNAYSNNFTGPLPK
EFVLRYLEELNLGGSYFTGPRSYGSFLRLKYLHLAGNELEGPLPPDLGFL
SQLEHLELGYHPLSGNVPEEFALLTNLKYLDISKCNLSGSLPPQLTKLEN
LLLFMNFTGEIPNLKALKALDLSVNQLSGAIPDGLSSLLNRLSLLKNQLT
GEIPPGIGELPYLDTLELWNNNLSGVLPQKLGSNGNLLWLDVSNNSLSGP
IPPNLCQGNKLYKLILFSNKFLGKLPDSLANCTSLSRFRIQDNQLNGSIP
YGLGLLPNLSYVDLNNFTGEILGNSEPLHFLNISDNSFHTALPSNIWSAP
NLQIFSASSCKLVSKIPDFIGCSSLYRIELQDNMFNGSIPVGHCELISLN
LSNSLTGIIPWEISTLPAIADVDLSHNLLTGSIPSNFNCSLESFNVSYNL
LTGPIPHPSSFSGNQGLCWIMAAAFGLFVLVAGTRCFGPWKLTAFQRLNF
TADDVLECLSDKILGMGSTGTVYKAEMIAVKKLWVLAEVDVLGNVRHRNI
VRLLGCCECTMLLYEYMPNGNLHDLLHVGDWLTRYKIALGVAQGICYLHH
DCDPVIVHRDLKPSNILLDGEMEARVADFGVAKSMSVIAGSYGYIAPEYA
YTLQVDEKSDIYSYGVVLMEIISGKRSDAEFGDNSIVDWVKSKGVNDILD
KDAEEMMQMLRIALLCTSRNPADRPSMRDVVLMLQE
>PXY_TDR_Arabidopsis_thaliana_Q9FII5
FSLLSLKLSGPFQDWWCSWSGVVCDVISLDLSHRNLSGRIPRYLLLYLNL
SGNSLEGSFFDLTKLTTLDISRNSFDSSFPPGILKVFNAFSNNFEGLLPS
DVSLRFLEELNFGGSYFEGPAAYGGLQRLKFIHLAGNVLGGKLPPRLGLL
TELQHMEIGYNHFNGNIPSEFALLSNLKYFDVSNCSLSGSLPQELSNLET
LFLFQNFTGEIPNLKSLKLLDFSSNQLSGSIPSGFSTLLTWLSLISNNLS
GEVPEGIGELPELTTLFLWNNNFTGVLPHKLGSNGKLETMDVSNNSFTGT
IPSSLCHGNKLYKLILFSNMFEGELPKSLTRCESLWRFRSQNNRLNGTIP
IGFGSLRNLTFVDLNRFTDQIFATAPVLQYLNLSTNFFHRKLPENIWKAP
NLQIFSASFSNLIGEIPNYVGCKSFYRIELQGNSLNGTIPIGHCELLCLN
LSNHLNGIIPWEISTLPSIADVDLSHNLLTGTIPSDFSSKITTFNVSYNQ
LIGPIPNPSFFSSNEGLCWILAAAIGFFVLVAATRCFGPWKLTAFQRLNF
TADDVVECLTDNILGMGSTGTVYKAEMIAVKKLWVLAEVDVLGNVRHRNI
VRLLGCCDCTMLLYEYMPNGSLDDLLHAAEWTALYQIAIGVAQGICYLHH
DCDPVIVHRDLKPSNILLDADFEARVADFGVAKSMSVVAGSYGYIAPEYA
YTLQVDKKSDIYSYGVILLEIITGKRSEPEFGENSIVDWVRSKDVEEVLD
KSMEEMKQMLRIALLCTSRSPTDRPPMRDVLLILQE
>PXY_TDR_XP_010934709_Elaeis_guineensis
APLLSLKLVDPLQDWWCSWSGVTCSVTALDLSRRNLSGAISRLLLTHLNL
SGNAFRGPLFDLRLLQTLDLSHNDFNSSFPAAVLTLLDAYSNSFTGPVPP
GLALRLLEHLNLGGSFFQGPTCLGSLPRIRFLHLSGNLLTGRLPHQLGFL
SKLEHLEIGYNSYEAGVPPELGGLPELRYLDISSANLSGEVPPELTQLES
LFLFKNLSGRIPGMGALKVLDLSDNGLSGSIPAGLSSLLTILSLMDNELT
GEIPPGIGALPNLEALLIWNNSLTGALPQKLGSGGRLQKLDVSSNSLSGP
IPPGLCTGNRLVRLILFSNRFDSDIPPGLVNCSSLWRIRIEGNRLSGPIP
SGFGSLPNLTYMDLNNLSGAILGTAPRLEFLNVSSNPLRRPLPETIWSAP
MLQILSASYCDLDGGIPNFEDGCRNLYKIEMEGNDLGGEIPIGQCSLLSL
RLGNRLTGAIPADLAALPSITDVDLSWNTLTGPIPPAFNCSLESFNVSFN
HLAGEVPHPSSFAGNVGLCWIAAGAVGLVVLILGTRWSGPWRLTAFQRLN
FTAEDVAECVSDRIIGVGSMGTVYRAEMIAVKKLWAAAEVEVLGSIRHRN
IVRLLGYCETTLLLYEYMPNGSLEDLLHVTDWETRYLIAVGIAQGICYLH
HDCDPVIVHRDLKPSNILLDAEMEARVADFGVAKTMSVIAGSYGYIAPEY
AYTLQVDEKSDVYSYGVVLMEMVTGRRSEAEYGENSIVEWLRARGVSKVL
DPTVEEMMLVLRLALLCTSKNPTDRPTMRDVLSMLRE
>PXL__XP_006837993_Amborella_trichopoda
SGLLAVKLIDPLTDWHCRWTGVRCGVVGLDLSNMSLSGRVSQWVLSFFNI
CCNAFTTPLSKLTSLQDLDLSQNLFSGRFPSGLLLSINASGNNFTGRLPE
ELGLTKLENLDLRGSFFEGPKSFGNLKKLRFLGLSGNNLTGPIPVELGQL
SNLETMIIGYNAFESSIPQEFGNLVNLQYLDLSFGSLIGLIPMQLKKLNT
MFLYQNLEGPIPNLTALVYLDLSANSLNGTLPEELSQLLQLLNLMCNQLS
GSMPEKIGKLAAIQVLELWNNSFTGPLPSDLGQHSPLQWLDVSSNLFSGE
IPTGLCNGGNLTKLILFNNGFSGLIPQSIAKCTSLIRMRAHNNNLSGPIP
SGLGTLPRLQRLELNNLTGGILAPSTSLSFIDLSRNHLQYSLPSSILAIP
NLQSFLAAANNLTGQIPTQLQDCPALSVLDLSSNSLSGTIPLGTCALVKL
NLMNQLSGEIPPELAMMADLAILDLSGNALSGAIPPEFSSALEAFNVSYN
RLTGPVPNPNDLAGNPGLCWAMGMSAIIVLASLGARWAWPWRLTVFQRLN
FTSAEILACIESNVIGMGATGIVYRAEAVAVKKLWLLGEVELMGKLRHRN
ILRLLGYMVSTMLVYEYMPNGSLGEALHLAEWGSRYNVAVGVAHGLCYLH
HDCRPPVIHRDVKSNNILLDANVEPRVADFGLARTVSMVAGSYGYIAPEY
GYTLKVDEKIDIYSFGVVLLELLTGRRPDPEFGEINIVEWVRAKGVEEAL
DPNVEEMLLVLRIALLCTAKCPKDRPSMRDVLTMLGE
>PXL_XP_011024490_Populus_euphratica
LGLLSLKLLDPLRDWHCNWAGVWCNVEKLDLSHMNLTGHVSQRLLTSLNL
CCNGFSSSLSNLTSLKDIDVSQNLFIGSFPGGLLTSLNASSNNFSGIIPE
DLGATSLETLDLRGNFFEGPKSFGNLRKLKFLGLSGNSLSGQLPAELGLL
SSLEKIIIGYNEFEGGIPAEFGDLTNLKYLDLAVGNLSGEIPAELKALET
LFLYQNLEGKLPNITSLQLLDLSDNNLSGEIPAEIINLLQLLNLMSNQLS
GSIPAGVGGLTQLSVLELWSNSLSGPLPRDLGKNSPLQWLDVSSNSLSGE
IPASLCNGGNLTKLILFNNSFSGPIPDSLSTCFSLVRVRMQNNFLSGAIP
VGLGKLGQLQRLELNSLTGQILAFSSSLSFIDISRNRLRSSLPSTVLSIQ
NLETFMASNNNLEGEIPDQFQDRPSLSALDLSSNQFSGSIPIASCQLVNL
NLKNRLTGEIPKAVAMMPALAILDLSNNSLTGGLPENFSSPLEMLNVSYN
KLQGPVPNPDDLVGNVGLCWLIGISSAVGIALVGARLLWPWRLMAYQRLG
FTSSDILACLESNVIGMGATGTVYKAEVVAVKKLWFVGEVNLLGKLRHRN
IVRLLGFLSDMMILYEYMHNGSLGEVLHLVDWVSRYNIALGVAQGLAYLH
HDCRPPVIHRDIKSNNILLDTDLEARIADFGLARTVSMVAGSYGYIAPEY
GYTLKVDERIDIYSYGVVLLELLTGKRPDPEFGEVDIVEWIRRKSLEEAL
DQNVEEMLLVLRIALLCTAKLPKDRPSMRDVITMLGE
>PXL_Arabidopsis_thaliana_Q9M0G7
NVLLSVKLVDPLKDWHCNWTGVRCNVEKLDLAGMNLTGKISSQLLVSFNI
SCNGFESLLIPPLKSIDISQNSFSGSLFLFSLVHLNASGNNLSGNLTEDL
GLVSLEVLDLRGNFFQGPSSFKNLQKLRFLGLSGNNLTGELPSVLGQLPS
LETAILGYNEFKGPIPPEFGNINSLKYLDLAIGKLSGEIPSELKSLETLL
LYENFTGTIPSITTLKVLDFSDNALTGEIPMEITKLLQLLNLMRNKLSGS
IPPAISSLAQLQVLELWNNTLSGELPSDLGKNSPLQWLDVSSNSFSGEIP
STLCNKGNLTKLILFNNTFTGQIPATLSTCQSLVRVRMQNNLLNGSIPIG
FGKLEKLQRLELNRLSGGIISDSVSLSFIDFSRNQIRSSLPSTILSIHNL
QAFLVADNFISGEVPDQFQDCPSLSNLDLSSNTLTGTIPIASCELVSLNL
RNNLTGEIPRQITTMSALAVLDLSNNSLTGVLPESITSPLELLNVSYNKL
TGPVPNPDDLRGNSGLCWLIGIASALGILTIVTRTLWPWRLMAFHRLGFT
ASDILACIESNMIGMGATGIVYKAEMLAVKKLWFVGEVNLLGKLRHRNIV
RLLGFLKNMMIVYEFMLNGNLGDAIHLVDWVSRYNIALGVAHGLAYLHHD
CHPPVIHRDIKSNNILLDANLDARIADFGLARTVSMVAGSYGYIAPEYGY
TLKVDEKIDIYSYGVVLLELLTGRRPEPEFGEVDIVEWVRRKSLEEALDP
NVEEMLLVLQIALLCTTKLPKDRPSMRDVISMLGE
>PXL_XP_010936120_Elaeis_guineensis
QNLLSIKLIDPLQDWHCKWTGVGCNVESLDLSRMNLSGKIAQHLLTHLNL
CCNSFSSSLPGLSMLKEFDISQNALVGNFPIGLLTTVNASGNNFVGQLPE
DLAATSLEIIDLRGSFFEGPASYGSLRQLKFLGLSGNNLTGKIPVELGEL
SSLEKLIIGYNEFEGGLPAEFGNLSNLRYLDVAFGNLDGVIPPDLQLLTT
LYLYKNLEGEIPNMSALAMLDLSDNQISGAIPPELGQLLQLLNFMCNQLK
GPVPPGIGYLPQLEVLALWNNSLTGPLPTNLGRNSSLQWLDVSSNSLSGE
IPTGLCNGGNLTKLILFNNAFSGPIPISISTCLSLVRVRMHSNRLSGTIP
SGLGKLPKLQRLELNELEGEIIALSASLSFIDLSHNHLQLALPSNILSVP
TLQSFMASDNQLTGGIPDQFQDCQTLTILDLSNNRLTGSIPLASCQLVNL
NLQNRFTGEIPKAIAMMPALAILDLSNNLLAGAIPENFSSPLETLNLSYN
NLSGPVPNPDELAGNPGLCWLTGISATFGVALYGAKQLWPWRLTAFQRLN
FTSNDVLACVESNVIGMGATGIVYKAELVAVKKLWVAREVSLLGRLRHRN
IVRLLGYMTDTMFIYEYMPNGSLWEALHLADWVSRYNVAAGIAQGLAYLH
HDCHPAIIHRDIKSNNILLDGNLEARIADFGLARTVSMVAGSYGYIAPEY
GYTLKVDQKSDIYSFGVVLMELLTRKRPEPEFGEQDIVGWIREKGIEALL
DPTVEEMLLVLRIAVLCTAKMPKDRPSMRDVLTMLGE
>HSL3_Arabidopsis_thaliana_BAH19649
QFLLNLKLGDPLRLWPCNWSEITCVTGINFKNQNFTGTVPCDLLNFLDLS
FNYFAGEFYNCTKLQYLDLSQNLLNGSLPVDILDYLDLAANGFSGDIPKS
LGISKLKVLNLYQSEYDGPSEIGDLSELEELRLALNDFTPAKIPIEFGKL
KKLKYMWLEEMNLIGEIPVVFENMTDLEHVDLSVNNLTGRIPDVLKNLTE
FYLFANLTGEIPATNLVFLDLSANNLTGSIPVSIGNLLQVLNLFNNKLTG
EIPPVIGKLPGLKEFKIFNNKLTGEIPAEIGVHSKLERFEVSENQLTGKL
PENLCKGGKLQGVVVYSNNLTGEIPESLGDCGTLLTVQLQNNDFSGKFPS
RIWNASSMYSLQVNSFTGELVAWNMSRIEIDNNRFSGEIPKKIGTWSSLV
EFKAGNNQFSGEFPKELTSLSNLISIFLDENDLTGELPIISWKLITLSLS
NKLSGEIPRALGLLPRLLNLDLSENQFSGGIPPEISLKLTTFNVSSNRLT
GGIPYERSFLNNSNLCKILAMILAVLLLTITLFVTETWKLTSFHRVDFAE
SDIVSNLKHYVIGSGGSGKVYKIFVVAVKRIWFIAEVEILGTIRHSNIVK
LLCCIDSKLLVYEYLEKRSLDQWLHNLTWSQRLNIAVGAAQGLCYMHHDC
TPAIIHRDVKSSNILLDSEFNAKI
>HSL3_XP_011019562_Populus_euphratica
ANLLNLKLGNPIQSWPCDWTGVTCGVSGLDLGEKNITETIPCDLLTFLYM
NLNYIPGGFYNCTKLQYLDLSQNIFVGPIPDDILRYINLGANNFTGNIPP
QIGLTELLTLHLFQNQFNGPKEIGKLSNLEELGFAFNEFLPSSIPVEFGQ
LKKLRFLWMRQSNLIGEIPESLNNLSSLEHLDLAGNYLEGKIPDGLKNLT
NLYLFQNFSGEITTLNLVEIDLAMNHLNGSIPEDFGKLLQLLSLFDNHLS
GEVPSSIGLLPALTTFKVFSNNLSGALPPKMGFYSKLVEFDVSTNQFSGQ
LPENLCAGGVLLGAVAFENNLSGRVPKSLGNCNSLHTIQLYSNSFSGEIP
AGVWTASNMTYLMLNSFSGGLLAWNLSRLELSNNRFSGPIPPGISSWVNL
VDFKASNNLLSGEIPVEITSLPHLSNLLLDGNQFSGQLPIISWKLTSLNL
SNALSGQIPEEMGSLPDLLYLDLSQNHFSGQIPLEFQLKLIFLNLSSNHL
SGKIPYDNSFLNNSNLCKTLALILTVTIFLVTMTVTAAWKLTSFQRLDFT
EANVLASLENNLIGSGGSGKVYRVAIVAVKRIWFLAEVQILGTIRHANIV
KLLCCISSKLLVYEFLENQSLDRWLHVLDWPTRFQIAMGAAQGLSYMHHD
CSTPIIHRDVKSSNILLDSELKARIADFGLARTMSVVAGSFGYMAPEYAY
TTRVNEKIDVYSFGVVLLELATGREPSGDETSLAEWARQQPVVDCLDPEI
QEMTTVFNLGLICTHSLSSTRPSMKDVLEILRR
>HSL3_XP_010925541_Elaeis_guineensis
PELLKIKWGNPLGSWHCDWAGILCTITEISLPAQNITGPIPCDLLFILDL
PYNDLSGPFYNCTNLEYLDISQNLFVGEIPADILAHLNLSHNNFTGEIPP
SMGLAALRSLRLDNNLFNSPAELGNLSALETLTLAWNPFTPTRLPPEFGK
LTKLSFFWMTRTNIFGEIPESFGNLVELEQLDLAWNSLNGTIPGWLEKLK
YLYLYTNFSGEINAFNLVQLDISMNQLTGSIPEDIGKLLSLLFMYYNRLS
GEIPASIGLLPNLQDIRLFSNNLTGVLPPEFGKHSPLWNFEVQWNSISSK
LPEYLCAGKALTSLNVFDNNLTGEVPASLGDCSTLDNIQLYRNAFSGDFP
AGIWSAVNLTTVLINALSGTLLPWNLTRLEMQNNRFTGKIPSTAKNLAVF
KASNNLFTGEIPATLAGISRLQMLSLGGNQISGSIPVSAWTLNVLNLSNR
LSGEIPAALGSLPVLTSLDLSGNQLSGEIPRAIKLTLNFLNLSSNQLSGE
IPYDRSFLANSGLCGLLVLFLGAAFLLAVVAIGDSWKLTSFHALDFTEHN
VVPKLESNSIGSGGSGMVYRVVLVAVKKIWFQAEVDILGSIRHGNIVKLL
CCIDSKLLVYEYMENGSLNQWLHPLDWPTRLGIAIGAARGLCYMHHDCSP
PIVHRDVKSSNILLDAEFGAKIADFGLARSVSVIAGSFGYMAPECGHLRK
VNQKVDVFSFGVVLLELVTGRGAGGEECLTEWAWRYGLIDIIDTEIDEME
VVFRLGLFCTAKVPSSRPSMKEVLQVLAK
>HSL3_XP_006853707_Amborella_trichopoda]
HCLLKIKWGNPLLSWHCNWFGITCDITGISLSNLNITEKIPCDLLTHLDV
SYNCITSEFFNCFRLEFLDLSQNYFVGPIPSEILKQLNLSANNFSGDIPD
GISISGLENLYLHANQFNGSPEIGNLLNLSELLLAYNPFPPAKILPEIGR
LKKLTYLWMKENNLVGEMPDFYGNLTELRQLDLCNNRLSGKIPRSLKKLE
FLYLSYNLTGIIPALGLINMDLSINQLSGTIPEDIGNLLTNFALYRNKLT
GEIPLGLAQIPSLYDVKLFKNKLTGVLPPDLGKDSPLYNLEVSENSLSGN
LPESLCASGHLDAIVVFSNIFSGALPESLSNCRNLRSMQVHLNKFSGEIP
AKIWSLEFMEVMMLNSFSGQILAKRLTRLEVQNNRFTGKIPSGISSSVNL
TVFKGSNNQFSGQLPAEITALRKLETLLLDRNKLSGELPIESWELARLDM
SNELEGTIPKSLGSLPSLNSLDLTNNKFSGEISPEIELRLSFLNLSGNNL
AGKIPFDLSFLGNPALCGYLVAILTGIFSMVMLAFTGNWQVTSFQKLGFS
ESEILQQLENNVIARGGTGKVFRVAIVAVKKISFHGEAQILGKIRHSNIL
KLLCTIESELLVYEFMERGSLEDCLHLMAWPLRHQIAIDVAQGLCYMHHG
CSPAIIHRDVKCGNILMDEEFRAKIGDFGVAEPMSAVAGSYGYIAPEYAY
TMKVTEKSDVYSFGVVLLELVTGRSAKCDGSSLVDWTLTQSIYGVLDKAI
EDMGLVLRLGLMCAIHSPSQRPSMKEAVNILLQ
