# Supplementary material for: Conservation of the abscission signaling peptide IDA during Angiosperm evolution: withstanding genome duplications and gain and loss of the receptors HAE/HSL2
Source: Front Plant Sci. 2015 Oct 30;6:931. doi: 10.3389/fpls.2015.00931 (PMC4627355; doi:10.3389/fpls.2015.00931)
Supplement: Supplementary file 4 [file DataSheet3.FASTA]

>DICOTS_Caryophyllales_Beta_vulgaris_KI789158
VFNFLPKG-RRIPPSGPSKRHNSV--------------------------
---------
>DICOTS_Caryophyllales_Beta_vulgaris_KI789344
FLGFFPKR-YPVPSSAPSRKHNDLGLQN-WRSP-----------------
---------
>DICOTS_Ericales_Achn064311_Actinidia_chinensis
VFHMLPKG-DPIPPSGPSKRHNSFVDSS----------------------
---------
>DICOTS_Ericales_Actinidia_chinensis_AONS01000020
FLGFLPRR-IPIPASGPSRKHNDIGLQG-WTS------------------
---------
>DICOTS_Ericales_Actinidia_chinensis_AONS01006306
FLGFLPRR-IPIPASAPSRKHNDIGLQS-WTS------------------
---------
>DICOTS_Ericales_Primula_veris_JTKG01001411
FLGLLPRR-FPIPVSGPSRKHNNIDLHS-WSFP-----------------
---------
>DICOTS_Ericales_Primula_veris_JTKG01001483
FSGYLPRR-LPIPXSGPSRKHNEIGLRS-WESP-----------------
---------
>DICOTS_Ericales_Primula_veris_JTKG01000364
-FGFLPKG-VPIPPSGPSKRHNNIG-------------------------
---------
>DICOTS_Ericales_Primula_veris_JTKG01003196
-FNLLPKG-VPIPPSGPSKRHNDI--------------------------
---------
>DICOTS_Ericales_Vaccinium_macrocarpon_JOTO01112752
FLGFLPRR-IPIPVSGPSRKHNDIGLQS-WKS------------------
---------
>DICOTS_Myrtales__KCW54268_Eucalyptus_grandis
FSGYLPRG-LPIPVSGPSRKHNDIGLQS-SRSSP----------------
---------
>DICOTS_Myrtales__XP_010025557_Eucalyptus_grandis
FLGFLPRH-FPLPASGPSRKHNDIGLQS-RTSS-----------------
-------SS
>DICOTS_Myrtales__XP_010044305_Eucalyptus_grandis
VFNFFPKG-STVPPSGPSKRHNDETDSE----------------------
---------
>DICOTS_Myrtales__XP_010066761_Eucalyptus_grandis
IFSYLPKG-STVPPSGPSPRHNSELNST----------------------
---------
>DICOTS_Proteales_Nelumbo_nucifera_KN708768
-FSFFPKG-TPVPPSGPSKRHNRV--------------------------
---------
>DICOTS_Ranunculales_Aquca_002_01071_Aquilegia_coerulea
VFNFFPKG-NPIPPSGPSKRHNNFVNSI----------------------
---------
>DICOTS_Ranunculales_Aquilegia_coerulea__022_00345_PRIMARY?
FYGFLPKA-MPIPPSGPSKQHNDIGLQS-RQQSP----------------
---------
>DICOTS_Vitales_Vitis_vinifera_NC_012007
-FNFFPKG-VPIPPSGPSKRHNSF--------------------------
---------
>DICOTS_Vitales_Vitis_vinifera_NC_012010
FLGFLPRA-LPIPASGPSRKHNDIGLQS-WRSP-----------------
---------
>DICOTS_Vitales_Vitis_vinifera_NC_012022
-FGFFPKG-EPVPPSGPSKRHNEV--------------------------
---------
>DICOTS_Vitales_Vitis_vinifera_NW_002239610
FFGFLPKG-MPIPPSGPSKKHNDIGLQS-SQ-------------------
---------
>DICTOS_Proteales_XP_010245269_Nelumbo_nucifera_SECONDARY?
FFGFLPKA-TPIPPSGPSKKHNDIGLQS-RKLP-----------------
---------
>DICTOS_Proteales_XP_010247269_Nelumbo_nucifera_PRIMARY?
FFGFLPKA-MPIPPSGPSKQHNNIGLQN-RQSP-----------------
---------
>MONOCOTS_Alismatales_Spirodela_polyrhiza_ATDW01002684
FMGFLPKA-MPLPPSGPSRQHNVIGLRS-H--------------------
---------
>MONOCOTS_Arecales_XP_008785896_Phoenix_dactylifera_PRIMARY?
FFGFLPRA-MPIPPSGPSKQHNSIGLKS-QRSP-----------------
---------
>MONOCOTS_Arecales_Phoenix_dactylifera_NW_008246600_
FFGFLPRA-MPIPPSGPSKNHNSIGLRS-Q--------------------
---------
>MONOCOTS_Arecales_XP_008784246_Phoenix_dactylifera
YFGFLPRG-VPIPPSGPSKQHNSIGFES-HTSP-----------------
---------
>MONOCOTS_Poales_AFW58217_Zea_mays
FLGFLPRQ--AAPPSGPSRQHDSVGLES-QRQRQP---------------
---------
>MONOCOTS_Poales_NP_001144302_Zea_mays
FLGFLPRG--PAPPSGPSRQHNSIGAQD-QSHP-----------------
---------
>MONOCOTS_Poales_BAJ98792_Hordeum_vulgare_subsp_vulgare
FFGFLPRG--SVTPSGPSRKHNAVGLDG-QLEKP----------------
---------
>MONOCOTS_Poales_Brachypodium_distachyon_NC_016133
FFGFLPRG--TVPPSGPSRQHNSIGADD-QDNP-----------------
---------
>MONOCOTS_Poales_EEE60982_Oryza_sativa
FLGFLPRG--PIPPSGPSRQHNSIGLDS-QLQTP----------------
---------
>MONOCOTS_Poales_EMS61666_Triticum_urartu
FFGFLPRG--SVTPSGPSRKHNAVGLDS-QLEKP----------------
---------
>MONOCOTS_Poales_EMT03284_Aegilops_tauschii
FFGFLPRG--PVTPSGPSRKHNAVGLDS-QLEKP----------------
---------
>MONOCOTS_Poales_XP_004952682_Setaria_italica
FLGFLPRG--PVPPSGPSRQHNSIGAQD-QNHP-----------------
---------
>MONOCOTS_Poales_XP_008645767_Zea_mays
FLGFFPRG--PVPPSGPSRQHNSIGAQD-QSHP-----------------
---------
>MONOCOTS_Poales_XP_010239891_Brachypodium_distachyon
FLGFLPRG--QMPPSGPSRQHNSVGLES-QLENKP---------------
---------
>MONOCOTS_Zingiberales_Ensete_ventricosum_JTFG01024984
-LNFLPRG-TPIPPSGPSMRHNSIGASA-S--------------------
---------
>MONOCOTS_Zingiberales_Ensete_ventricosum_JTFG01103949
FFEFLPRA-MPIPPSGPSKRHNSIGLHG-Q--------------------
---------
>MONOCOTS_Zingiberales_Musa_acuminata_NC_025212
-LNFLPRG-TPIPPSGPSMRHNSIGASA-S--------------------
---------
>MONOCOTS_Zingiberales_Musa_acuminata_NW_008991749
FFGFLPRA-MPIPPSGPSKRHNSIGVRS-Q--------------------
---------
>MONOCOTS_Zingiberales_Musa_acuminata_NW_008992742
---FLPRA-TPIPPSGPSKRHNSLGLHS-R--------------------
---------
>MONOCOTS_Zingiberales_XP_009405267_Musa_acuminata
FMGFLPRG-VPIPPSGPSRQHNSIGLQR-KAPP-----------------
---------
>MONOCOTS_Zingiberales_XP_009408753_Musa_acuminata
FFEFLPRA-MPIPPSGPSKRHNSIGLHG-QTTP-----------------
---------
>MONOCOTS_Zingiberales_XP_009414839_Musa_acuminata_subsp_malaccensis_TERTIARY?
FTGFLPKA-TPIPPSAPSKHHNSIGLDR-TTAAP----------------
---------
>DICOTS_Lamiales_EYU17467_Erythranthe_guttata
FLGFLPKG-VPIPPSGPSQRHNAIGLDA-SGARSP---------------
---------
>DICOTS_Lamiales_EYU18064_Erythranthe_guttata
FLHMLPKR--KVPASAPSRKHNDLGLQT-RRFP-----------------
---------
>DICOTS_Lamiales_Sesamum_indicum_NC_026146
FFGFLPKG-VPIPPSGPSNRHNGIGVE-----------------------
---------
>DICOTS_Lamiales_Sesamum_indicum_NC_026146b
YFTRLPKG-VPIPPSAPSNRHNSLPQD-----------------------
---------
>DICOTS_Lamiales_Sesamum_indicum_NC_026145
----LPKG-VPIPPSAPSKRHNS---------------------------
---------
>DICOTS_Lamiales_Mimulus_guttatus_KI632373
FLGFLPKG-VPIPPSGPSQRHNAIGLDA-SGARSP---------------
---------
>DICOTS_Lamiales_Mimulus_guttatus_KI632201
YFAKLPKG-VPIPPSAPSKRHNSV--------------------------
---------
>DICOTS_Lamiales_Mimulus_guttatus_KI631311
YFARLPKD-VPIPPSGPSERHNS---------------------------
---------
>DICOTS_Lamiales_Fraxinus_excelsior_HG829187
FFGFLPKG-MPIPPSGPSKRHNDIGLQG-S--------------------
---------
>DICOTS_Lamiales_Fraxinus_excelsior_HG830997
----LPKG-VPIPPSGPSKRHNEI--------------------------
---------
>DICOTS_Lamiales_Fraxinus_excelsior_HG829656
----LPKG-VPIPPSGPSKGHNEIG-------------------------
---------
>DICOTS_Lamiales_Fraxinus_excelsior_HG831275
FLNFLPKR-LPIPASGPSRKHNAIGLQS----------------------
---------
>DICOTS_Lamiales_Fraxinus_excelsior_HG832248
FYGYLPKG-MPMPPSGPSRKHNDIGL------------------------
---------
>DICOTS_Lamiales_Fraxinus_excelsior_HG828120
FYGFLPKG-MPAPPSGPSRQHNDIGLQ-----------------------
---------
>DICOTS_Lamiales_Fraxinus_excelsior_HG829232
FFNFLPKR-IPIPASGPSRKHNEIGLQT----------------------
---------
>DICOTS_Solanales_XP_010324106_Solanum_lycopersicum
RFHMLPKG-IPIPPSAPSKRCNXYVNSYAYRN------------------
---------
>DICOTS_Solanales_XP_010312468_Solanum_lycopersicum
FWNLLPKR-IPIPASGPSRKHNDIGLKSTWRLP-----------------
---------
>DICOTS_Solanales_XP_006350985_Solanum_tuberosum
FWNFLPKR-IPIPASGPSRKHNDIGLKSTWRLP-----------------
---------
>DICOTS_Solanales_AI779570_Solanum_tuberosum
LFTMLPKG-IPIPPSAPSKRHNAIEDST----------------------
---------
>DICOTS_Solanales_Solanum_tuberosum_SlDA5
LFHMLPKG-TLIPPSGPSRRHNGDGDLS-NYP------------------
---------
>DICOTS_Solanales_Solanum_tuberosum_SlIDA3_
YYESLPKG-VPIPPSSPSKRHNGINLKR-YWP------------------
---------
>DICOTS_Solanales_Solanum_tuberosum_SlIDA2
FSQSLPKG-VPIPPSAPSKRHNQINI------------------------
---------
>DICOTS_Solanales_XP_009787647_Nicotiana_sylvestris
LFTMLPKG-VPIPPSAPSKRHNAFVDSS----------------------
---------
>DICOTS_Solanales_XP_009796300_Nicotiana_sylvestris
FSQSLPKG-IPIPPSAPSKRHNGINL------------------------
---------
>DICOTS_Solanales_XP_009761582_Nicotiana_sylvestris
FWNLMPKR-IPIPASGPSRKHNDIGLKSTWRLP-----------------
---------
>DICOTS_Solanales_XP_009611093_Nicotiana_tomentosiformis
WFNMLPKG-VPIPPSAPSKRHNYYVNSY----------------------
---------
>DICOTS_Solanales_XP_009594474_Nicotiana_tomentosiformis
FSQSLPKG-IPIPPSAPSKRHNGINL------------------------
---------
>DICOTS_Solanales_XP_009621217_Nicotiana_tomentosiformis
FWNLLPKR-IPIPASGPSRKHNDIGLKSTWRFP-----------------
---------
>DICOTS_Solanales_Nicotiana bentamiana NbIDL2
VFTMLPKG-VPIPPSAPSKRHNAFVDSS-PQN------------------
---------
>DICOTS_Solanales_Nicotiana bentamiana NbIDL3
WLNMLPKG-VPIPPSAPSKRHNYYVNSY-P--------------------
---------
>DICOTS_Solanales_Nicotiana bentamiana NbIDL4_
WFNMLPKG-VPIPPSAPSKRHNYYVNPY-P--------------------
---------
>DICOTS_Solanales_Nicotiana_tabacum_AWOK01100256
FWNLMPKR-IPIPASGPSRKHNDIGLKSTWRLP-----------------
---------
>DICOTS_Solanales_Nicotiana_tabacum_AWOK01266120
FWNLLPKR-IPIPASGPSRKHNDIGLKSTWRFP-----------------
---------
>DICOTS_Solanales_Nicotiana_tabacum_AWOK01137356
FSESLPKG-VPIPPSAPSQRHNGINLKR-LIR------------------
---------
>DICOTS_Solanales_Solanum_pennellii_CBYR010001695
FWNLLPKR-IPIPASGPSRKHNDIGLKSTWRSP-----------------
---------
>DICOTS_Solanales_Solanum_pennellii_CBYR010004270
LFTMLPKG-VPIPPSAPSKRHNAI--------------------------
---------
>DICOTS_Asterales_Conyza_canadensis_JSWR0100009
FYGFMPKRKIPLPSSGPSRKHNDIG-------------------------
---------
>DICOTS_Asterales_Lactuca_sativa_AFSA01224704
-FGFLPKRKIPLPSSGPSRKHNDIGPQN-WRLP-----------------
---------
>KDP29345_Jatropha_curcas
MFNYLPKG-VPIPPSGPSKRHNSLQN------------------------
---------
>KDP43021_Jatropha_curcas
FFGFLPKA-MPIPPSGPSKKHNDIGLQS-TKPFP----------------
---------
>KDP38684_Jatropha_curcas
NFGMLPKG-IPIPPSGPSRRHHEDSPSP----------------------
---------
>XP_002314892_Populus_trichocarpa
VFNFLPKG-VPIPPSGPSKRHNSIHN------------------------
---------
>XP_002306687_Populus_trichocarpa
FMGFLPKG-MPIPPSGPSKRHNDIGLQS-SKSFP----------------
---------
>XP_006382832_Populus_trichocarpa
FLNFLPRH-LPIPTSGPSRRHNGIGLQN-WRSP-----------------
---------
>XP_002319232_Populus_trichocarpa
AFGFLPKG-LPVPPSAPSKRHNDHREGE----------------------
---------
>Populus_trichocarpaI_EEF04823
LLNLLPKG--PLPPSGPSKRTNNVVN------------------------
---------
>XP_006381236_Populus_trichocarpa
SFGQLPKY-TPIPPSGPSRRSSDYPPPP----------------------
---------
>XP_002524385_Ricinus_communis
MFNFLPKG-VPIPPSGPSKRHNSIQN------------------------
---------
>XP_002533404_Ricinus_communis
FLNFLPRH-FPIPTSGPSRRHNDIGLQS-WRSP-----------------
---------
>XP_002524016_Ricinus_communis
TFGLLPRG-TPVPPSGPSRRHNMQPVDG----------------------
---------
>XP_002534305_Ricinus_communis
LLNLLPKG--PLPPSGPSKRSNNFVN------------------------
---------
>XP_008389328_Malus_domestica
IFSYFPKG-TPIPPSGPSNRHNSAVDST----------------------
---------
>XP_008339126_Malus_domestica
FFAFLPKA-RPIPPSGPSRKHNAIGLQS-SSQLSP---------------
---------
>XP_008380366_Malus_domestica
FLGFFPRR-IPIPASGPSRKHNGIGLRS-WRSP-----------------
---------
>XP_007224213_Prunus_persica
VFSFFPKG-TPIPPSGPSKRHNSVVDST----------------------
---------
>XP_008243150_Prunus_mume
VFSFFPKG-TPIPPSGPSKRHNSAVDST----------------------
---------
>XP_007201635_Prunus_persica
FFAFLPKA-SPIPPSGPSKEHNGVGLQS-SSQLSP---------------
---------
>XP_007206785_Prunus_persica
FSGFLPRR-IPIPASGPSRKHNDIGLRS-WRSP-----------------
---------
>XP_008231703_Prunus_mume
FTGFLPRR-IPIPASGPSRKHNDIGLRS-WRSP-----------------
---------
>XP_009336645_Pyrus_x_bretschneideri
IFSYFPKG-TPIPPSGPSKRHNSAVDST----------------------
---------
>XP_009368252_Pyrus_x_bretschneideri
FFAFLPKA-TPIPPSGPSKEHNAIGLQS-SSP------------------
---------
>XP_010093375_Morus_notabilis
TFNFFPKG-KPVPPSGPSKRHNSS--------------------------
---------
>XP_010090881_Morus_notabilis
FLDYLPKR-IPIPYSGPSRKHNDIGLQS-WRSSP----------------
---------
>XP_003516864_Glycine_max
VFNFFPKG--PVPPSGPSKRHNAVVDST----------------------
---------
>KHN37520_Glycine_soja
VFNFFPKG--SVPPSGPSKRHNAVVDST----------------------
---------
>Glycine_max
VFNFLPKG-VPIPPSGPSKRHNSVVAST----------------------
---------
>XP_006589393_Glycine_max_KHN37815_Glycine_soja
VFNFLPKG-VPIPPSGPSKRHNSVVAST----------------------
---------
>XP_006589500_Glycine_max
FFGFLPKA-MPIPPSGPSRKHNGIGLQS-SNGEP----------------
---------
>XP_006599498_Glycine_max
FFGFLPKA-MPLPPSGPSKQHNSIQLQN-SRGKQP---------------
---------
>KHN24242_Glycine_soja
FFGFLPKA-MPLPPSGPSKQHNSIQLQN-SRGKQP---------------
---------
>XP_006574812_Glycine_max
FSGFLPKA-MPLPPSGPSKQHNSIQLQN-SRGKLP---------------
---------
>Glycine_maxIDA3
FFGFLPKR-IHIPFSSPSKKHNDIGLQS-WRSP-----------------
---------
>KHN09590_Glycine_soja
FFGFLPKR-IHIPFSSPSKKHNDIGLQS-LRSP-----------------
---------
>Glycine_maxIDA4a
FSGFLPKR-MPIPYSTPSRKHNDIGLRS-WRSP-----------------
---------
>KHN34057_Glycine_soja
FSGFLPKR-MPIPYSTPSRKHNDIGLRS-WRSP-----------------
---------
>XP_003591847_Medicago_truncatula
VFNFFPKG-MRIPPSGPSMRHNSEVDST----------------------
---------
>XP_003592144_Medicago_truncatula
VLGLLPKT-MPIPPSGPSKKHNDIGIQS-SMGKP----------------
---------
>XP_003602561_Medicago_truncatula
FFGFLPRR-IPIPYSSPSRKHNDIGLQS-LRSP-----------------
---------
>XP_003630198_Medicago_truncatula
FFGFLPKR-MHIPYSTPSRKHNDIGLRS-WRSPPGRIPIPYSSPSRKHND
IGLQSLRSP
>XP_007153318_Phaseolus_vulgaris
VFNFFPKG--LVPPSGPSKRHNAVLDST----------------------
---------
>XP_007143785_Phaseolus_vulgaris
VFNFFPKG-VPIPPSGPSKRHNSVLDST----------------------
---------
>XP_007143520_Phaseolus_vulgaris
FFGFLPKA-MPIPPSGPSRKHNGIGLQS-STGKP----------------
---------
>XP_007152064_Phaseolus_vulgaris
FFGFLPKA-MPLPPSGPSRQHNSIQLQN-SRGKKP---------------
---------
>XP_007137697_Phaseolus_vulgaris
FLGFLPKR-MPIPYSSPSKKHNDIGLQS-WRSP-----------------
---------
>XP_007159820_Phaseolus_vulgaris
FSGFLPKR-MPIPYSTPSRKHNDIGLRS-WRSP-----------------
---------
>XP_008446537_Cucumis_melo
TFGFLPKG-VPIPPSGPSDRHNSVVDSL----------------------
---------
>KGN52035_Cucumis_sativus
TFSFLPKG-VPIPPSGPSDRHNSVVDSL----------------------
---------
>KGN51548_Cucumis_sativus
IFSFLPKG--PIPPSAPSKRHNSLINSA----------------------
---------
>KGN48373_Cucumis_sativus
FFGFLPRR-IPIPASGPSRKHNDIGLRS-WRSP-----------------
---------
>XP_008441023_Cucumis_melo
FFGFLPRR-IPIPASGPSRKHNDIGLRS-WRSP-----------------
---------
>KGN62138_Cucumis_sativus
FYGFFPKRTIPIPSSTPSRKHNDIGFQT-WPSSP----------------
---------
>KGN45830_Cucumis_sativus
LLGFLPKG-GSIPPSGPSKGTNNFNT------------------------
---------
>Castanea_mollissima_KN224122
IFGYFPRG-TPVPPSGPSKGHNSVVDS-----------------------
---------
>Castanea_mollissima_KN216619
FFGYLPRG-NPIPPSGPSKQHNN---------------------------
---------
>Betula_nana_CAOK01001481
IFSFFPKG-TPVPPSGPSKRHNSEVDSX----------------------
---------
>Betula_nana_CAOK01541853
LFASLPKA-KPIPPSGPSHRHNRHIDX-----------------------
---------
>Betula_nana_CAOK01021194
FLGLLPKA-KPIPPSGPSKKHNDXX-------------------------
---------
>IDA_XP_002888680_Arabidopsis_lyrata_subsp_lyrata
IFGYLPKG-VSIPPSAPS--------------------------------
---------
>IDL1_XP_002876923_Arabidopsis_lyrata_subsp__lyrata
VFHLFSKR-VLVPPSGPSVRHNSVVN------------------------
---------
>IDL2_XP_002864913_Arabidopsis_lyrata_subsp__lyrata
FLGFLPRH-FPVPASGPSRKHNDIGLLS-WHRA-----------------
-------SP
>IDL3_XP_002871385_Arabidopsis_lyrata_subsp__lyrata
FLGSLPRQ-FPVPASGPSRKHNEIGLSS-TRTQ-----------------
---------
>ILD4_XP_002883146_Arabidopsis_lyrata_subsp__lyrata
FLGFLPRH-LPVPASAPSRKHNDVGIQA-LLSP-----------------
---------
>ID5L_XP_002889110_Arabidopsis_lyrata_subsp_lyrata
FSGFLPKT-LPIPPSAPSRKHNVYGLQR-TNSRSS---------------
---------
>IDA_NP_564941_Arabidopsis_thaliana
IFGYLPKG-VPIPPSAPSKRHNSFVNSL----------------------
---------
>IDL1_NP_566774_Arabidopsis_thaliana
VFHSFSKR-VLVPPSGPSMRHNSVVNNL----------------------
---------
>IDL2_NP_001078796_Arabidopsis_thaliana
FLGFLPRH-FPVPASGPSRKHNDIGLLS-WHRS-----------------
-------SP
>IDL3_NP_001078560_Arabidopsis_thaliana
FLGSLPRQ-FPVPTSGPSRKHNEIGLSS-TKT------------------
---------
>IDL4_NP_001078180_Arabidopsis_thaliana
FLGFLPRH-LPVPASAPSRKHNDIGIQA-LLSP-----------------
---------
>ID5L_NP_001077835_Arabidopsis_thaliana
FSGFLPKT-LPIPHSAPSRKHNVYGLQR-TNSRSS---------------
---------
>IDA_XP_009105426_Brassica_rapa
ISGYLPKG-VPIPPSAPSKRHNSLIDSH----------------------
---------
>IDA_XP_009127667_Brassica_rapa
IFGYLPKG-VSIPPSAPSNRHNSLVDSL----------------------
---------
>IDL1_XP_009129039_Brassica_rapa
VFHILSKR-GLVPPSGPSKRQNSVVNDL----------------------
---------
>IDL1_XP_009152123_Brassica_rapa
ELHFLSKR-VLVPPSGPSKRHNSVVNDL----------------------
---------
>IDL2_Brassica_rapa_Bra024319
FLGFLPRH-FPVPASGPSRKHNDIGLLS-WDRS-----------------
-------SP
>IDL2_XP_009112148_Brassica_rapa
FLGFLPRH-FPIPASGPSKKHNDIGLLS-CDRS-----------------
-------SP
>IDL3_XP_009122118_Brassica_rapa_CDX69886_Brassica_napus
FLGFLPRQ-FPVPASGPSRKHNDIGLSS-TTGT-----------------
---------
>IDL3_XP_009131123_Brassica_rapa_CDY56545_Brassica_napus
FLGSMPRQ-FPVPASGPSRKHNDIGLAS-TTTT-----------------
---------
>IDL4_Brassica_rapa
FFVILPRH-LPVPASGPSRKHNDIGLQA-LLSP-----------------
---------
>IDL4_XP_009112527_Brassica_rapa_CDY18537_Brassica_napus
FLGFLPRH-FPVPASGPSRKHNDIGIQA-LLSP-----------------
---------
>IDL4_XP_009135593_Brassica_rapa
FLGFLPRH-FPVPASGPSRKHNDIGLQA-LLSP-----------------
---------
>ID5L_XP_009104644_Brassica_rapa
FSGLLPKT-MPIPPSAPSKKHNVYGLQS-TNFQRY---------------
---------
>ID5L_Brassica_rapa
FSGFLPKT-MPIPPSAPSKKHNVYGLQS-TNSERY---------------
---------
>IDL2_KFK28156_Arabis_alpina
FLGFLPRH-FPVPASGPSRKHNDIGLLS-WHRT-----------------
-------SP
>IDL3_KFK25267_Arabis_alpina
FLGFLPRQ-FPVPASGPSRKHNSIGLTS-STRS-----------------
---------
>ID5L_KFK42090_Arabis_alpina
FSGFLPKT-MPIPPSAPSKKHNVYGLQS-TNPQRY---------------
---------
>IDA_XP_006303077_Capsella_rubella
ILGYLPKG-VPIPPSAPSKRHNSFVDSL----------------------
---------
>IDL1_XP_006292760_Capsella_rubella
VFHLLSKK-VLVPPSGPSTRHNSVVDNL----------------------
---------
>IDL2_XP_006281388_Capsella_rubella
FLGFLPRH-FPVPASGPSRKHNDIGLLS-WHRS-----------------
-------SP
>IDL3_XP_006286405_Capsella_rubella
FLGSLPRQ-FPVPASGPSRKHNEIGLSS-TRT------------------
---------
>IDL4_XP_006299264_Capsella_rubella
FLGFFPRH-LPVPASAPSRKHNDIGIQA-LLSP-----------------
---------
>ID5L_XP_006301890_Capsella_rubella
FSGFLPKT-LPIPPSAPSKKHNVYGLQK-ANSRSS---------------
---------
>IDA_XP_006391099_Eutrema_salsugineum
IFGYLPKG-VPIPPSAPSKRHNSLVDSL----------------------
---------
>IDL1__XP_006395637_Eutrema_salsugineum
VFHFWSKR-VLVPPSGPSKRHNSVVNNL----------------------
---------
>IDL2_XP_006394127_Eutrema_salsugineum
FLGFLPRH-FPVPASGPSRKHNDIGLLS-WHGS-----------------
-------SP
>IDL3_XP_006399462_Eutrema_salsugineum
FLGFLPRQ-FPVPASGPSRKHNDIGLTS-TTMT-----------------
---------
>IDL4_XP_006406574_Eutrema_salsugineum
FLGFLPRH-FPVPASGPSRKHNDIGIQA-LLSP-----------------
---------
>ID5L_XP_006390137_Eutrema_salsugineum
FSGFLPKT-MPIPRSAPSKKHNVYGLQS-TKKFSGKELLYLLIPSR----
--ITKLRSS
>IDA_CDY33599_Brassica_napus
ISGYLPKG-VPIPPSAPSKRHNSLIDSH----------------------
---------
>IDA_CDY13234_Brassica_napus
IFGYLPKG-VPIPPSAPFNRHNSLVDSL----------------------
---------
>IDL1_CDY46508_Brassica_napus
ELHFLSKR-VLVPPSGPSNRHNSVVNDL----------------------
---------
>IDL1_CDX83538_Brassica_napus
VFHFLSKR-VLVPPSGPSKRRNLVGKH-----------------------
---------
>IDL2_CDY08861_Brassica_napus
FLGFLPRH-FPVPASGPSRKHNDIGLLS-WDRS-----------------
-------SP
>IDL2_CDX81239_Brassica_napus
FLGFLPRH-FPIPASGPSKKHNDIGLLS-CDRS-----------------
-------SP
>IDL3_CDY40059_Brassica_napus
FWWFLPHR-FPVPASGPSRRHNDIGLST-TSTR-----------------
---------
>IDL4_CDX92264_Brassica_napus
FFGILPRH-LPVPASGPSRKHNDIGLQA-LLSP-----------------
---------
>IDL4_CDX82331_Brassica_napus
FLGFLPRH-FPVPASGPSRKHNDIGLQA-LLSP-----------------
---------
>ID5L_CDX68075_Brassica_napus
FSGLLPKT-MPIPPSAPSKKHNVYGLQS-TNFQRY---------------
---------
>CDX88326_Brassica_napus
FSGFLPKS-MPIPPSAPSKKHNVYGLQS-TNSQRY---------------
---------
>IDL2_XP_010462888_Camelina_sativa
FLGFLPRH-FPVPASGPSRKHNDIGLLS-WHRS-----------------
-------SP
>IDL3_XP_010491623_Camelina_sativa
FLGSLPRQ-FPVPASGPSRKHNEIGLSS-TTTT-----------------
---------
>ID5L_XP_010471860_Camelina_sativa
FSGFLPKT-LPIPPSAPSKKHNVYGLQS-TNSHRY---------------
---------
>IDL1_XP_010528034_Tarenaya_hassleriana
KFHFMSKK-ARVPPSGPSKRHNSLQH------------------------
---------
>Aquilaria_agallochum_KK899623
FMGFLPKA-MPIPPSGPSKRHNDIGLLS-SR-------------------
---------
>Aquilaria_agallochum_KK899525
FSGFLPKG-LPIPPSGPSREHNGIGLQS-S--------------------
---------
>Aquilaria_agallochum_KK899322
FFNFLPRH-LPIPASGPSRKHNELGLQS----------------------
---------
>Aquilaria_agallochum_KK899324
-FEFLPKG-VPLPPSGPSRRHN----------------------------
---------
>Aquilaria_agallochum_KK899048
LFNFFPKG-SPIPPSGPSKGHNSVX-------------------------
---------
>Theobroma_cacao_FR724544
FFGALPKA-MPIPPSGPSKKHNDIGLQS-SRRSP----------------
---------
>Theobroma_cacao_FR721870
FLGFLPRH-FPIPASGPSRKHNDLGLQS-WR-------------------
---------
>Theobroma_cacao_FR724023
MFNFFPKG-TPIPPSGPSKRHNSVVDST-K--------------------
---------
>Theobroma_cacao_FR722367
-FNLLTKG-VPIPPSGPSRRHNDX--------------------------
---------
>Gossypium_arboreum_AYOE01018779
FFGALPRS-IPIPPSAPSKNHNDIGLQS-SATFP----------------
---------
>Gossypium_arboreum_AYOE01016058
FLGFLPRR-FPIPASGPSRKHNDLGLQS-W--------------------
---------
>Gossypium_arboreum_AYOE01034106
FVGFLPRH-FPIPGSGPSRKHNDLGLQS-WK-------------------
---------
>Gossypium_arboreum_AYOE01001061
FLGFLPRH-FPIPASVPSRKHNDLGLQT-WR-------------------
---------
>Gossypium_arboreum_AYOE01017224
-FNFFPKG-IPIPPSGPSKRHNSVVDST-R--------------------
---------
>Gossypium_arboreum_AYOE01038572
-FSLLTKG-VPIPPSGPSRRHND---------------------------
---------
>XP_006484393_Citrus_sinensis
RFNFLPKG-TPIPPSGPSKRHNSVVDST----------------------
---------
>XP_006437757_Citrus_clementina
RFNFLPKG-TPIPPSGPSKRHNSVVDST----------------------
---------
>XP_006472954_Citrus_sinensis
ILGFLPKS-FPIPPSGPSKEHNNIGLQS-SQSSP----------------
---------
>XP_006434431_Citrus_clementina
ILGFLPKS-FPIPPSGPSKEHNSIGLQS-SQSSP----------------
---------
>KDO58375_Citrus_sinensis
FLGFLPRH-FPIPSSGPSRKHNGIGLQN-WRSP-----------------
---------
>XP_006427816_Citrus_clementina
FLGFLPRH-FPIPSSGPSRKHNDIGLQN-WRSP-----------------
---------
